# Supplementary material for: Palmitate impairs autophagic degradation via oxidative stress/perilysosomal Ca2+ overload/mTORC1 activation pathway in pancreatic β cells
Source: JCI Insight. 2025 Nov 11;10(24):e192827. doi: 10.1172/jci.insight.192827 (PMC12890490; doi:10.1172/jci.insight.192827)
Supplement: Supporting data values [file jciinsight-10-192827-s238.xlsx]

## Sheet: Figure 1
Figure 1 C		Figure 1 D							Figure 1F														Figure 1G		Figure 1H		Figure 1I		Figure 1J
BSA	PA	p-AMPK			p-p70S6K				BSA						PA						BSA	PA	BSA	PA	BSA	PA	BSA	PA	BSA	PA
24.3243	75	1	1	1	1	1	1	1	1.02161	0.974383	0.971904	0.993533	1.00814	0.986782	1	1	1	1	1	1	1.982	4.266			1	0.542484	66.6667	50	1	0.810787
26.3158	75	1.87963	1.6606	1.04358	1.39742	1.19541	1.78241	1.7945	1.02422	0.948345	0.961008	0.999286	0.989711	0.958805	0.989465	0.984517	0.961694	0.985112	0.981784	0.989277	1.659	3.741			1	0.613725	90	28.5714	1	0.86122
23.2558	63.6364	2.34322	2.42316	1.18801	1.78897	1.91572	1.72289	2.64274	1	1	1	1	1	1	0.992685	0.998007	0.947403	0.998906	0.986061	0.993433	2.58	10.26			1	0.258421	87.5	33.3333	1	0.786398
41.9355	80	2.46719	2.31932	1.41242	2.73942	2.34181	2.55286	2.79653	0.953291	0.996825	1.00913	1.0491	0.982326	1.02565	0.987272	1.00005	0.949327	1.01491	0.97736	1.00222	5.716	36.24			1	0.077809	85.7143	37.5	1	0.653544
40.9091	83.3333	1.73234	1.51022	1.12837	2.70304	1.96447	2.70972	2.71576	0.916134	1.0076	0.984156	1.03548	0.960403	1.05686	0.978574	0.994353	0.942522	1.0091	0.966448	0.9833	2.432	14.21					83.3333	66.6667
		1.27778	1.37486	0.887229	2.38349	2.01672	2.39252	2.79602	0.933528	0.984834	0.977023	1.07876	0.924545	1.00406	0.977918	0.996227	0.936444	1.01387	0.956127	0.989918	2.743	14.15					82.3529	60
									1.00068	1.0151	1.00043	1.06044	0.957475	0.966897	0.971534	0.995693	0.930793	1.01645	0.939093	0.983916							69.2308	30
									1.06513	1.01774	0.994289	1.02859	0.991137	0.956901	0.981818	1.00854	0.923235	1.0161	0.938956	0.985617							81.8182	50
									1.05689	1.01804	1.01608	1.03797	1.00143	0.976278	0.993155	1.0221	0.914054	1.01567	0.956015	0.993228							88.8889
									1.01422	0.976905	0.99746	1.03473	0.943696	1.00442	0.980645	1.03606	0.90549	1.01371	0.934927	0.989482							71.875
									1.01612	1.01138	0.987459	1.05305	0.960234	1.00469	0.973225	1.03031	0.898897	1.01179	0.952192	0.999761
									1.06214	1.01664	1.01013	1.0291	0.989333	1.02056	0.971591	1.04637	0.893364	1.01057	0.950392	1.01043
									1.09269	0.98587	0.983629	0.985139	0.936951	0.937315	0.962463	1.05244	0.888722	1.01118	0.933041	1.00381
									1.09016	1.02236	0.996434	1.00299	0.956338	0.972696	0.947284	1.04462	0.886903	1.01315	0.931061	0.997443
									1.06418	1.02308	1.00398	1.01373	0.957841	0.996823	0.944217	1.06347	0.888095	1.01744	0.915657	0.993698
									1.09546	1.00744	0.97401	0.990497	0.926493	0.987682	0.960991	1.05302	0.892583	1.02416	0.950212	1.00231
									1.11707	0.994823	0.976326	0.958113	0.927081	0.935682	0.96871	1.04924	0.898621	1.03154	0.949312	1.01811
									1.12351	0.988663	0.982642	0.94818	0.927003	0.967137	0.974253	1.0346	0.904258	1.03802	0.956367	1.02857
									1.0641	0.985271	0.972023	0.965155	0.919356	0.94725	0.982037	1.03792	0.909319	1.04356	0.957524	1.03169
									1.03892	1.01023	0.991078	1.02503	0.94333	0.99363	0.980508	1.04469	0.91356	1.04578	0.949432	1.03485
									1.01671	1.02946	1.00861	1.04428	0.96992	1.02909	0.992734	1.04761	0.916116	1.04692	0.964348	1.04036
									1.06174	1.02349	0.996553	1.03552	0.950324	1.02751	0.970377	1.05735	0.91706	1.04609	0.967785	1.01714
									1.07993	1.00564	0.989248	1.00357	0.966795	0.980623	0.973096	1.05462	0.916794	1.04392	0.95995	1.02452
									1.11412	1.00409	0.98384	0.972344	0.936206	0.975903	0.974285	1.04268	0.915615	1.04192	0.970468	1.03752
									1.12575	0.975842	0.989446	0.980633	0.964481	0.95236	0.969163	1.0476	0.915292	1.04122	0.970485	1.03739
									1.15274	1.03108	0.983182	0.968725	0.979044	0.956182	0.952932	1.0584	0.915729	1.04149	0.964245	1.01012
									1.09513	0.994781	0.977853	0.975851	0.959527	0.967241	0.957471	1.07708	0.917943	1.04485	0.983567	1.04115
									1.05955	1.00544	0.995894	1.01432	0.953396	0.998786	0.961055	1.0653	0.921101	1.04891	0.967511	1.03561
									1.06234	0.980842	1.00276	1.00883	0.948011	0.983231	0.963766	1.0586	0.925491	1.05409	0.980729	1.03731
									1.10243	0.997834	0.975458	1.00668	0.942886	0.977327	0.966404	1.06178	0.930119	1.05926	0.985778	1.0438
									1.13975	1.00234	0.991051	1.00907	0.991006	0.960887	0.977425	1.04092	0.935302	1.06289	0.987184	1.06271
									1.09701	0.978784	1.00209	1.00901	0.950964	0.986482	0.978031	1.02334	0.93949	1.06548	0.970177	1.06214
									1.08787	0.958442	0.979998	1.01162	0.950677	0.982286	0.982182	1.01671	0.944329	1.06754	0.995577	1.04946
									1.12769	0.999224	1.0029	0.997852	0.957083	0.969264	0.982903	1.02291	0.948708	1.06746	0.991213	1.05462
									1.11749	0.951751	0.99192	0.988778	0.952899	0.928743	0.987418	1.02476	0.954183	1.06588	1.0064	1.05423
									1.11993	0.970065	0.989459	0.985589	0.957736	0.966777	0.967116	1.04525	0.959779	1.0634	0.991136	1.06511
									1.10957	0.961058	0.983893	0.982047	0.967345	0.975603	0.969293	1.03977	0.966394	1.06229	0.984261	1.05321
									1.11663	1.00323	1.0196	0.990691	0.964965	0.972036	0.980483	1.03849	0.973689	1.06459	0.983695	1.06364
									1.10947	0.991129	1.00705	1.00036	0.987829	0.997752	0.986609	1.02726	0.983567	1.06875	0.986893	1.06326
									1.07524	0.988323	1.01459	1.01151	0.97077	0.987247	0.967569	1.03693	0.993557	1.07448	0.999323	1.0588
									1.03479	0.994127	1.01665	1.0662	0.969149	1.01245	0.968556	1.02968	1.00358	1.08295	0.988659	1.05893
									1.03439	1.01886	1.02259	1.07209	1.02241	1.00238	0.975208	1.03005	1.01198	1.0934	0.989525	1.05407
									1.07731	0.997179	0.993446	1.0356	0.977057	1.00027	0.985403	1.02238	1.0195	1.10444	1.00004	1.07117
									1.07951	1.04011	1.02153	1.05525	1.00605	1.023	0.983882	1.01786	1.02551	1.11405	1.00852	1.07705
									1.041	0.988513	1.00955	1.06879	1.00622	1.02971	1.00568	1.02228	1.03086	1.1215	1.04027	1.08723
									1.08582	0.985353	0.990157	1.05326	0.997934	0.971856	1.00332	0.996769	1.03294	1.12841	1.03236	1.08587
									1.09955	0.990516	1.00137	1.01632	0.987581	0.940822	0.989724	1.04067	1.03417	1.13472	1.03151	1.07355
									1.08401	1.0014	1.00822	1.04544	0.995215	0.986393	0.977643	1.03272	1.03502	1.14157	1.01328	1.05962
									1.06541	1.00556	1.03787	1.06635	1.00286	1.00127	0.975831	1.03503	1.03715	1.15105	1.01901	1.06306
									1.05449	1.00655	1.023	1.1162	1.01458	1.01753	0.986439	1.02628	1.03964	1.16426	1.02983	1.05462
									1.04039	1.0047	1.01038	1.09793	1.01248	1.01346	0.981794	1.03702	1.04203	1.18081	1.02338	1.05773
									1.04382	0.989222	1.00982	1.05623	0.993555	1.02009	0.993122	1.02289	1.04392	1.19928	1.00278	1.07087
									1.10587	1.00694	1.00683	1.03701	1.00642	0.990918	1.00804	1.0262	1.04597	1.21765	1.01444	1.07749
									1.11707	0.97888	0.984393	1.02909	0.995751	0.982257	1.00848	1.01854	1.04725	1.23634	1.03079	1.07549
									1.10717	1.0284	1.03299	1.04624	1.02056	0.967676	1.01791	1.01123	1.04791	1.2522	1.07298	1.09776
									1.12787	0.984985	1.00988	1.03908	0.991856	0.969429	1.00401	1.02641	1.04689	1.26409	1.03926	1.07874
									1.12579	0.994251	1.01471	1.00307	0.995608	0.944912	0.994158	1.0366	1.04495	1.27079	1.04177	1.06742
									1.13379	1.01705	0.998579	0.994691	0.994261	0.930797	0.990282	1.0414	1.04195	1.2719	1.02972	1.05574
									1.1173	1.01342	1.00983	1.01457	0.993803	0.952466	0.987134	1.02406	1.03783	1.27035	1.02832	1.06081
									1.07635	1.01872	1.00804	1.0692	0.999464	0.997332	0.988453	1.00905	1.03397	1.26835	1.02582	1.05915
									1.04085	0.991552	1.01828	1.10903	1.00628	1.01349	1.00013	1.01474	1.02969	1.26556	1.01051	1.06472
									1.03749	1.00732	1.00772	1.06919	0.986483	0.999146	1.00651	1.01444	1.0248	1.26408	1.04611	1.09311
									1.0769	0.972421	1.02009	1.04203	0.980993	0.932101	0.98991	1.02106	1.01922	1.26233	1.02559	1.07509
									1.08209	1.03732	1.02575	1.0326	1.0139	0.978975	0.960877	1.0173	1.01279	1.26199	0.984321	1.04248
									1.0645	1.00974	0.997763	1.08841	0.986051	0.988311	0.958312	1.0435	1.00754	1.26576	0.991831	1.04605
									1.07921	1.02117	1.00855	1.04413	0.991072	1.0181	0.973525	1.04861	1.0033	1.27032	0.99087	1.07385
									1.12377	1.04269	1.01891	1.0478	1.00613	0.976803	0.984311	1.0264	0.999234	1.27372	1.01185	1.08511
									1.1246	1.03464	1.01423	1.02277	0.995058	1.00922	0.995614	1.02217	0.996509	1.27655	1.01242	1.0866
									1.09882	1.02949	1.02088	1.0738	1.01099	0.997002	0.990549	1.02182	0.995142	1.27861	1.00434	1.08482
									1.0339	0.988227	1.00851	1.10732	0.998249	1.03746	0.97346	1.01781	0.995873	1.2814	1.0019	1.08353
									1.05945	0.993909	1.00941	1.08881	0.99749	1.0333	0.982449	1.02473	0.998292	1.28341	1.00501	1.0769
									1.10821	1.01534	1.01207	1.03974	1.00604	1.01056	0.973808	1.02871	1.002	1.28236	1.00917	1.08035
									1.17597	1.03544	1.02437	1.00141	1.00935	0.994305	0.986325	1.018	1.00638	1.28094	1.00905	1.09213
									1.15674	1.01642	1.01887	1.00831	0.999595	0.971692	1.00354	1.01603	1.01141	1.27868	1.03864	1.09793
									1.09661	1.02584	1.00807	1.05971	1.00528	1.00499	1.00273	1.01008	1.01558	1.275	1.06009	1.10417
									1.04181	0.970554	1.01892	1.08624	0.966442	1.06096	1.00645	1.02081	1.01882	1.2696	1.04771	1.11412
									1.03901	1.00392	1.02782	1.10318	1.00252	1.08542	0.981098	1.02318	1.02135	1.26325	1.0075	1.10646
									1.05206	0.999101	1.01746	1.09344	1.00115	1.09699	0.975855	1.03768	1.02416	1.25822	1.01852	1.10093
									1.08659	0.984808	1.05355	1.04457	1.00855	1.06406	0.977991	1.03205	1.02569	1.25595	1.03234	1.08504
									1.12828	0.986333	1.01755	1.03469	1.02415	1.04326	0.969414	1.03558	1.02692	1.25456	1.02783	1.09067
									1.09841	1.03333	1.04689	1.06516	1.01756	1.09574	0.978177	1.02915	1.02656	1.25603	1.08562	1.10298
									1.09821	0.9941	1.01412	1.02714	0.972496	1.05895	0.996739	1.02386	1.02551	1.25936	1.06506	1.11472
									1.12525	0.9761	1.00355	1.01034	0.981829	0.99958	1.00691	1.02152	1.02379	1.26389	1.06885	1.10947
									1.14016	1.01059	1.03302	1.01076	1.0249	1.02401	1.00873	1.0196	1.0202	1.26901	1.0838	1.12407
									1.05932	0.990721	1.01248	1.06222	0.992797	1.0643	1.00179	1.01669	1.0142	1.27309	1.10419	1.11261
									1.03754	1.01249	1.04736	1.08039	1.01082	1.10923	0.996674	1.02943	1.00779	1.27695	1.0924	1.10932
									1.03236	1.0151	1.02925	1.09454	1.01382	1.08354	0.972934	1.03758	1.00117	1.28161	1.08506	1.07663
									1.09053	1.00007	1.00312	1.03609	1.00747	1.03934	0.969123	1.02618	0.99652	1.28477	1.07256	1.07656
									1.15583	0.993773	0.988735	0.954397	0.96022	0.982286	0.965036	1.0293	0.993471	1.28754	1.09437	1.08518
									1.14247	1.01279	1.01929	0.981424	0.979646	1.00543	0.975928	1.04247	0.992233	1.29075	1.10313	1.09697
									1.08081	1.03255	1.04232	1.02668	0.995817	1.04304	0.994336	1.03215	0.993868	1.29457	1.11075	1.10147
									1.06088	0.995381	1.01663	1.07542	0.985018	1.03205	1.01145	1.02626	0.998195	1.29885	1.14812	1.11428
									1.09038	1.00803	1.0209	1.02909	1.01271	1.03523	1.00329	1.01255	1.00298	1.3006	1.1352	1.0992
									1.06381	1.01936	1.03315	1.04861	0.987176	1.06959	0.986463	1.02395	1.00713	1.29914	1.11969	1.09156
									1.03507	1.02707	1.02021	1.0798	0.993163	1.09649	0.975952	1.02253	1.00903	1.29619	1.10288	1.07349
									1.06903	1.00935	1.01066	1.08065	1.00318	1.09059	0.977085	1.01107	1.01036	1.29274	1.11082	1.08979
									1.12868	1.03623	1.01963	1.03349	1.01468	1.06068	0.990331	1.02136	1.01168	1.28948	1.12444	1.11339
									1.15113	1.02172	1.0144	0.977237	0.995228	1.00049	0.986398	1.03241	1.01209	1.28657	1.1624	1.11137
									1.11964	1.02191	1.00611	1.02276	0.976077	1.00628	0.977061	1.01084	1.01198	1.28352	1.15242	1.08107
									1.06158	0.983309	1.00483	1.05639	0.96107	1.01564	0.959259	1.03734	1.01311	1.28225	1.11938	1.08261
									1.07369	1.02481	1.02129	1.07713	0.997765	1.03577	0.944435	1.03735	1.01668	1.28483	1.09079	1.06553
									1.0672	1.01833	1.03789	1.06053	0.98392	1.05588	0.951232	1.04104	1.02489	1.2928	1.08502	1.08527
									1.04392	1.03573	1.05714	1.09584	0.991149	1.0802	0.976559	1.0346	1.03615	1.30474	1.11211	1.11042
									1.03441	1.04804	1.05387	1.0964	0.985986	1.06441	0.977239	1.01916	1.04691	1.3175	1.13379	1.1214
									1.0695	1.0097	1.00275	1.06864	0.968521	1.00562	0.980532	1.00206	1.05746	1.32865	1.12202	1.09828
									1.09081	1.0309	1.01821	1.04133	0.963658	0.993361	0.967958	0.997558	1.06845	1.33958	1.13285	1.10022
									1.15357	1.04765	1.02599	1.01576	0.95673	0.986842	0.983509	1.01666	1.07813	1.35086	1.16677	1.12431
									1.11812	1.00474	1.02232	1.00353	0.933395	0.949424	0.999466	1.01352	1.08564	1.35953	1.18496	1.13109
									1.10932	1.02612	1.02057	1.00754	0.933199	0.968515	0.992637	0.999042	1.0895	1.3645	1.1977	1.12868
									1.1109	1.02643	1.03728	1.03173	0.9395	0.962775	0.969414	1.00625	1.09099	1.36716	1.14319	1.12461
									1.09649	1.03699	1.0507	1.03664	0.958638	0.971916	0.964583	1.0321	1.09526	1.37113	1.12537	1.1072
									1.04534	1.05547	1.05499	1.07362	0.96656	0.994725	0.964341	1.02516	1.10255	1.37939	1.13228	1.11529
									1.00253	1.04293	1.05776	1.11416	0.945383	1.01851	0.967755	1.01751	1.1101	1.39036	1.15006	1.10701
									1.03691	1.03874	1.05506	1.08763	0.968757	1.00319	0.973694	1.03113	1.11915	1.4022	1.13827	1.11397
									1.0555	1.03946	1.01057	1.0585	0.950572	0.996823	0.985379	1.01889	1.12884	1.41723	1.17036	1.11388
									1.0337	1.05664	1.04914	1.08829	0.954769	1.02423	0.988259	1.01646	1.13994	1.43359	1.17848	1.13612

## Sheet: Figure 2
Figure 2E		Figure 2F					Figure 2G																	Figure 2H
MLSA1	GPN	MLSA1		GPN	MLSA1	GPN		ER Ca															MLSA1	No ML-SA1
479.355	151.186	0.36625	0.369795	0.374033	0.041996	0.099866	755.858	785.302	596.615	598.539	698.203	603.411	606.429	725.408	863.124	981.458	907.306	822.422	838.44	680.879	844.184	814.161	12.5988	0.376561	0.38563	0.396239	0.431467	0.38721	0.380117	0.408787	0.406748	0.418196	0.380908	0.396461	0.387751	0.421039	0.350167	0.346601	0.386196	0.361311	0.331067	0.348705	0.325583	0.323252	0.341833	0.407699	0.382918	0.396907	0.364959
474.911	251.72	0.366182	0.369693	0.374568	0.069922	0.09894	757.787	778.067	598.361	592.928	700.564	607.788	602.127	720.944	868.064	970.887	917.378	819.45	832.545	683.692	831.86	811.341	20.9767	0.372067	0.37864	0.375452	0.40557	0.381937	0.365668	0.403885	0.412433	0.418247	0.384648	0.399537	0.398649	0.418009	0.371333	0.346324	0.374009	0.376696	0.310793	0.342953	0.334359	0.342075	0.356445	0.405828	0.39335	0.410366	0.369818
532.97	185.401	0.366617	0.369731	0.375047	0.0515	0.111036	769.456	786.962	601.713	591.886	711.335	613.402	602.857	730.263	869.023	968.982	914.4	810.854	836.77	685.823	833.443	805.328	15.4501	0.372326	0.379313	0.382787	0.411255	0.402878	0.37877	0.40235	0.397099	0.413861	0.384323	0.408734	0.393151	0.417589	0.365695	0.36069	0.385665	0.355211	0.31164	0.341173	0.334231	0.351007	0.361953	0.400982	0.396559	0.422167	0.350233
455.663	299.273	0.365684	0.369068	0.37555	0.083131	0.09493	768.243	781.379	595.363	588.694	704.52	609.02	602.722	736.369	867.88	960.782	916.727	817.509	827.183	675.528	817.459	796.521	24.9394	0.365897	0.3776	0.372012	0.419409	0.398651	0.377777	0.394135	0.405523	0.419725	0.390859	0.401167	0.387566	0.421685	0.371538	0.352035	0.390647	0.366423	0.315511	0.363216	0.334935	0.330544	0.359067	0.410261	0.393129	0.435895	0.365403
642.455	198.608	0.365733	0.369384	0.375891	0.055169	0.133845	763.87	784.305	598.215	585.669	702.22	605.467	600.587	724.145	879.247	961.528	917.574	812.922	831.054	685.338	824.299	791.331	16.5507	0.370248	0.37269	0.375193	0.394611	0.372827	0.371967	0.396348	0.408391	0.426175	0.383751	0.402311	0.394796	0.399027	0.379223	0.34583	0.391405	0.359223	0.30627	0.350825	0.332891	0.345811	0.344273	0.394163	0.394315	0.410032	0.376253
496.467	157.033	0.365676	0.368877	0.376167	0.04362	0.103431	771.74	782.152	605.52	584.865	709.071	614.946	605.599	731.86	881.97	966.148	920.167	798.107	821.938	686.987	815.767	787.511	13.0861	0.366723	0.377185	0.380594	0.39596	0.385061	0.360791	0.396739	0.395234	0.418482	0.374439	0.395074	0.393793	0.414283	0.363929	0.361323	0.369809	0.351787	0.31475	0.357815	0.335563	0.342562	0.349535	0.402677	0.404065	0.418279	0.370164
437.366	180.821	0.367123	0.369677	0.3762	0.050228	0.091118	765.325	780.374	598.942	583.175	693.471	611.581	603.861	735.017	878.03	963.246	921.527	799.311	820.467	690.341	815.649	792.39	15.0684	0.381705	0.370043	0.377005	0.39583	0.386639	0.368056	0.403456	0.40156	0.422701	0.382797	0.388331	0.411424	0.420222	0.375683	0.348405	0.388021	0.371265	0.316397	0.360572	0.34225	0.339831	0.322897	0.402115	0.366909	0.429847	0.368578
472.744	162.426	0.365184	0.369056	0.376203	0.045118	0.098488	764.142	776.367	603.658	580.974	692.463	608.264	605.393	734.95	889.566	950.511	936.062	800.505	826.058	690.134	814.477	781.672	13.5355	0.364701	0.378573	0.378971	0.401089	0.400306	0.363912	0.397675	0.413298	0.410424	0.385243	0.406144	0.390019	0.41243	0.377633	0.342645	0.381585	0.375095	0.312019	0.341315	0.341001	0.335423	0.332052	0.395771	0.397433	0.406622	0.347526
511.438	63.0756	0.366552	0.37008	0.376452		0.067203	778.633	777.433	596.784	570.201	690.652	603.686	593.691	736.575	887.566	952.113	941.327	801.699	821.914	684.954	809.251	760.249	5.2563	0.375895	0.380929	0.370132	0.398899	0.401381	0.373717	0.392396	0.403854	0.408856	0.387785	0.402089	0.404256	0.404975	0.355292	0.355274	0.383132	0.373574	0.317209	0.35234	0.340575	0.340931	0.350307	0.400487	0.388344	0.402204	0.376151
382.304	273.242	0.366446	0.370019	0.376815		0.097721	776.183	769.89	598.802	570.478	693.612	602.941	596.774	733.888	892.742	938.331	934.742	798.868	802.51	695.688	808.485	741.338	22.7702	0.365042	0.380007	0.381514	0.399628	0.398329	0.381527	0.386721	0.405759	0.421914	0.385995	0.398258	0.391282	0.436316	0.360561	0.34343	0.36412	0.348623	0.311417	0.358046	0.337607	0.349627	0.323081	0.41657	0.390909	0.412876	0.373005
322.572	120.536	0.365972	0.369735	0.379406		0.075657	799.249	767.464	600.576	573.939	692.154	602.952	590.532	733.514	894.925	942.915	932.375	791.991	801.206	689.639	803.23	730.875	10.0447	0.363314	0.369671	0.372418	0.393584	0.379714	0.367232	0.389236	0.390763	0.424403	0.380869	0.393045	0.391154	0.404213	0.391761	0.337568	0.374076	0.363642	0.325268	0.352634	0.330684	0.330002	0.335521	0.392704	0.364349	0.40436	0.360156
469.062	210.528	0.366738	0.370487	0.381033		0.082163	798.692	771.864	596.865	563.946	689.132	598.496	592.075	733.363	889.213	928.081	925.276	785.79	793.587	685.446	799.208	721.974	17.544	0.366141	0.369363	0.378643	0.393897	0.399739	0.365555	0.396715	0.399097	0.409682	0.372328	0.384437	0.403161	0.426017	0.359049	0.329741	0.389533	0.35148	0.321359	0.352545	0.334639	0.337973	0.341371	0.390446	0.390067	0.447937	0.373756
363.151	291.598	0.367626	0.37067	0.380449		0.090601	795.592	761.019	602.598	566.995	690.344	606.009	600.401	745.799	892.644	928.651	937.574	779.886	795.965	693.315	798.743	716.489	24.2998	0.368307	0.37797	0.382695	0.396509	0.420545	0.375374	0.41098	0.409057	0.432522	0.386583	0.388974	0.388442	0.396563	0.393484	0.356012	0.387277	0.363521	0.319897	0.377282	0.328056	0.358391	0.354911	0.406895	0.391479	0.415751	0.369247
394.381	134.932	0.367399	0.370773	0.380315			761.302	738.076	582.075	544.725	668.819	584.181	574.635	715.296	885.146	917.542	923.284	766.938	778.086	684.331	792.818	707.518	11.2443	0.362681	0.369739	0.38016	0.399284	0.426689	0.380241	0.392395	0.411311	0.428723	0.386272	0.399263	0.407366	0.410012	0.371803	0.334707	0.371826	0.355784	0.314155	0.357537	0.349235	0.342937	0.340889	0.404643	0.393787	0.423147	0.373961
434.885	80.1756	0.366568	0.370251	0.381082			747.538	719.021	563.626	534.188	652.366	570.688	552.179	697.341	877.712	898.813	913.426	752.667	774.206	672.466	781.982	693.197	6.6813	0.360166	0.376055	0.372677	0.396003	0.401242	0.379293	0.413295	0.396681	0.418245	0.389049	0.398425	0.391361	0.413773	0.377209	0.348225	0.375453	0.363497	0.311244	0.363905	0.338372	0.328237	0.346675	0.408218	0.382389	0.416237	0.377793
405.501	260.768	0.367164	0.370918	0.379642			738.734	723.871	563.465	531.69	649.401	562.85	560.187	712.933	852.757	877.553	891.869	757.413	770.397	668.279	785.699	693.947	21.7307	0.361307	0.367531	0.36578	0.399832	0.399529	0.365342	0.40229	0.395215	0.399463	0.384255	0.392795	0.388201	0.397642	0.363593	0.338437	0.371179	0.351928	0.305139	0.335584	0.321374	0.349203	0.345687	0.394643	0.370454	0.407453	0.344866
377.558		0.368456	0.37132	0.379207			742.148	720.729	561.743	529.135	651.053	571.742	557.131	700.229	844.929	864.282	876.654	752.463	752.864	657.485	774.441	675.253		0.357497	0.369867	0.374989	0.398973	0.413067	0.381187	0.393388	0.415655	0.429836	0.39653	0.402969	0.412232	0.413135	0.367983	0.349736	0.379549	0.346766	0.304929	0.35358	0.324197	0.355369	0.350089	0.397514	0.375741	0.425651	0.371571
536.296		0.369375	0.372047	0.376565			729.45	714.005	560.109	526.465	646.736	567.677	545.032	690.52	842.06	855.444	888.531	745.02	757.303	645.075	778.062	687.007		0.358569	0.366572	0.380699	0.403122	0.399903	0.380197	0.387085	0.404585	0.409389	0.378475	0.400531	0.408506	0.393443	0.373427	0.341739	0.376301	0.348907	0.316948	0.352828	0.335159	0.329641	0.335457	0.403222	0.383753	0.426645	0.365362
442.091		0.368539	0.371916	0.376236			742.592	711.11	555.946	517.138	649.018	570.671	554.516	685.643	836.416	837.19	884.407	744.425	741.875	641.082	772.14	677.305		0.356016	0.382223	0.382022	0.3977	0.429249	0.373712	0.390539	0.397285	0.407351	0.383505	0.418973	0.404763	0.415496	0.363429	0.336358	0.363759	0.381578	0.311235	0.353431	0.333436	0.340769	0.333014	0.402213	0.399639	0.449573	0.356221
433.958		0.369978	0.372784	0.379193			734.994	705.5	552.436	515.87	631.172	561.55	549.599	679.871	839.213	837.433	869.636	746.612	735.241	635.367	767.178	676.823		0.360128	0.384096	0.374884	0.405003	0.401435	0.382834	0.401515	0.402868	0.408529	0.376343	0.402209	0.401686	0.418614	0.373733	0.339553	0.388285	0.361935	0.314189	0.34889	0.352621	0.344074	0.318723	0.409943	0.373727	0.427009	0.370183
378.965		0.369408	0.373124	0.380813			732.166	710.074	550.947	516.16	636.176	567.997	549.004	673.179	839.442	822.306	867.058	739.511	735.479	641.007	761.288	671.721		0.373082	0.383	0.385341	0.410096	0.410231	0.380313	0.402291	0.40485	0.427367	0.388672	0.401177	0.416989	0.425343	0.388645	0.349002	0.385691	0.388033	0.313377	0.373453	0.335747	0.347841	0.361382	0.410805	0.392535	0.434271	0.366659
494.046		0.368747	0.372684	0.379436			727.485	700.726	540.741	509.31	632.145	563.439	545.393	680.978	834.715	817.923	860.364	735.507	731.903	639.551	760.512	677.269		0.369619	0.395842	0.379322	0.408561	0.437119	0.381733	0.3963	0.413005	0.417559	0.388152	0.413593	0.405377	0.413205	0.358284	0.346499	0.392001	0.375965	0.30996	0.361276	0.339677	0.341346	0.351554	0.394684	0.401494	0.41052	0.380015
460.208		0.372632	0.375015	0.380301			723.16	693.519	546.484	505.521	631.819	566.21	549.829	682.145	826.899	813.659	864.24	731.97	721.607	631.538	758.215	670.813		0.37373	0.393026	0.382267	0.413442	0.415884	0.383179	0.459156	0.412751	0.439239	0.402014	0.425993	0.403483	0.410751	0.395204	0.349265	0.39522	0.373808	0.320884	0.350463	0.353073	0.360587	0.363065	0.436657	0.387478	0.444649	0.398121
444.887		0.369361	0.373152	0.379601			727.556	689.176	540.56	507.051	626.238	566.025	533.849	670.307	832.015	805.905	863.16	722.018	725.459	630.207	763.044	659.728		0.379307	0.391871	0.398077	0.412388	0.420765	0.541975	0.416622	0.418445	0.427516	0.388738	0.427281	0.411115	0.423039	0.372233	0.342708	0.382589	0.361435	0.317256	0.361685	0.350913	0.34428	0.374751	0.418632	0.403237	0.473632	0.380389
341.75		0.370301	0.373932	0.379032			730.615	685.445	540.342	507.231	625.648	565.238	540.865	673.095	836.191	795.261	859.858	719.352	720.658	625.852	759.087	663.925		0.37435	0.390361	0.387715	0.412815	0.503651	0.386429	0.393733	0.396829	0.437811	0.397781	0.402568	0.408419	0.425765	0.394001	0.350771	0.409027	0.370515	0.329281	0.365233	0.335945	0.349364	0.384159	0.414686	0.398895	0.446816	0.374067
354.959		0.37279	0.375319	0.381578			718.432	680.629	540.963	497.448	623.075	564.538	535.425	660.749	835.509	795.581	858.076	712.422	716.206	632.285	768.25	677.567		0.360148	0.393217	0.373497	0.419809	0.424887	0.374419	0.39035	0.399077	0.406465	0.393805	0.399201	0.40878	0.422639	0.345417	0.343342	0.378104	0.359005	0.317439	0.353949	0.350282	0.342007	0.380511	0.406833	0.40479	0.430813	0.373971
411.513		0.370706	0.3749	0.393385			716.331	685.657	537.298	497.699	627.793	568.303	539.274	671.687	831.168	795.151	855.451	711.505	715.078	632.498	765.315	660.708		0.363813	0.386868	0.368343	0.413227	0.398469	0.376986	0.386207	0.402991	0.407983	0.379595	0.386781	0.397736	0.408694	0.391814	0.35032	0.372339	0.351433	0.307387	0.327157	0.340293	0.354077	0.33877	0.401789	0.367335	0.432119	0.363595
451.169		0.375889	0.379343	0.421215			725.905	665.114	533.842	486.399	626.766	562.949	527.758	663.81	833.817	791.669	866.571	706.059	703.926	632.836	763.577	655.223		0.377671	0.398929	0.390084	0.417009	0.404417	0.37995	0.399803	0.413641	0.427283	0.392642	0.41958	0.414748	0.42856	0.36922	0.35469	0.399108	0.379117	0.327191	0.362647	0.362103	0.347871	0.365727	0.414454	0.383971	0.424415	0.363851
381.479		0.38517	0.388057	0.459028			721.586	664.021	538.775	486.565	622.714	561.935	538.79	659.564	844.685	786.296	860.229	713.991	694.891	639.216	768.57	652.721		0.369715	0.398304	0.386107	0.417303	0.404626	0.380697	0.399503	0.401596	0.40905	0.3926	0.406015	0.411905	0.406179	0.389269	0.347629	0.397464	0.399109	0.317131	0.329515	0.359777	0.361545	0.367142	0.418623	0.384882	0.419571	0.36247
376.565		0.395369	0.399261	0.478536			707.923	655.655	536.431	482.188	615.229	548.365	528.643	664.374	851.419	782.081	867.724	701.094	688.405	627.479	770.366	644.584		0.37787	0.404543	0.373281	0.409603	0.465589	0.371445	0.403518	0.410822	0.426005	0.390024	0.414422	0.408822	0.41714	0.390803	0.346928	0.370607	0.373363	0.320872	0.360578	0.355714	0.364794	0.351432	0.418504	0.384323	0.437857	0.344431
398.938		0.405351	0.409509	0.47668			711.319	655.367	531.492	476.975	616.326	553.04	530.433	656.073	853.397	775.827	873.04	701.756	689.265	633.344	767.481	650.361		0.383754	0.416289	0.393969	0.421431	0.424851	0.390653	0.413987	0.410439	0.437775	0.397735	0.420643	0.413367	0.436038	0.382181	0.351287	0.392733	0.371703	0.309193	0.36109	0.361368	0.359153	0.362521	0.432997	0.387716	0.461697	0.371908
355.124		0.415261	0.419069	0.462269			705.083	645.579	527.981	474.575	615.269	552.011	526.206	651.436	836.288	757.75	847.807	692.057	681.257	625.138	767.709	640.118		0.369649	0.405049	0.381109	0.413042	0.426155	0.380254	0.404345	0.396459	0.425371	0.397761	0.412247	0.409633	0.437955	0.375195	0.354624	0.381064	0.37052	0.325334	0.359467	0.364948	0.352669	0.354596	0.408223	0.366603	0.427219	0.361505
340.411		0.419849	0.425051	0.446872			705.686	637.393	524.926	470.389	610.396	548.448	525.226	649.201	824.524	754.993	843.156	690.881	677.44	597.751	757.073	631.938		0.372189	0.403414	0.390311	0.412595	0.428424	0.380397	0.409673	0.400717	0.438681	0.396986	0.416011	0.410662	0.407772	0.355785	0.344642	0.387706	0.367812	0.318183	0.352435	0.356497	0.347575	0.37016	0.433127	0.375055	0.416201	0.381395
283.592		0.421788	0.430111	0.430841			713.095	635.162	530.729	470.531	620.969	564.669	534.167	651.184	821.389	742.789	849.08	692.491	676.918	616.053	765.488	640.918		0.382006	0.406248	0.387997	0.414484	0.402048	0.37567	0.390823	0.405627	0.429148	0.384943	0.407415	0.398191	0.406629	0.383951	0.352965	0.394487	0.371672	0.322468	0.339969	0.369425	0.347596	0.377523	0.405633	0.395165	0.413767	0.374892
196.645		0.422694	0.43184	0.415405			682.071	621.779	522.544	452.476	600.546	547.762	501.762	620.369	825.88	742.704	850.96	671.078	663.288	607.466	764.024	636.81		0.409643	0.412117	0.399065	0.418143	0.423601	0.383111	0.401469	0.411281	0.451231	0.407241	0.418834	0.424195	0.436587	0.393889	0.356675	0.398199	0.39847	0.318243	0.360966	0.376159	0.345867	0.38899	0.412339	0.417214	0.440914	0.390614
402.041		0.42263	0.432353	0.402734			632.207	595.85	513.819	411.166	568.339	524.762	470.02	551.006	818.925	724.599	816.556	636.05	641.078	604.688	749.463	643.144		0.366638	0.407611	0.379938	0.410658	0.405165	0.375564	0.41195	0.396781	0.421217	0.396005	0.428786	0.405826	0.405651	0.358806	0.342291	0.395619	0.356799	0.314865	0.368368	0.358938	0.327117	0.37361	0.426499	0.395173	0.442511	0.374133
244.313		0.418799	0.42857	0.393735			590.751	559.091	496.764	367.511	525.48	488.779	442.381	494.397	778.049	676.644	795.691	578.632	608.249	586.17	741.508	628.075		0.378918	0.398078	0.382939	0.408209	0.416877	0.370842	0.393959	0.40176	0.433247	0.387237	0.401243	0.405873	0.421405	0.361672	0.352372	0.415319	0.356475	0.313319	0.404792	0.356782	0.337026	0.38137	0.398732	0.385706	0.44033	0.382615
293.384		0.418154	0.425922	0.387465			530.219	526.026	481.456	332.829	499.084	459.609	408.853	429.955	770.476	646.553	713.004	538.578	572.669	565.534	712.539	606.016		0.383271	0.398347	0.381711	0.411373	0.41669	0.37591	0.403045	0.411235	0.420637	0.395209	0.430291	0.403039	0.421387	0.364644	0.356179	0.391601	0.356727	0.329537	0.37003	0.353412	0.361122	0.391245	0.437255	0.402599	0.44452	0.380903
166.025		0.415522	0.421682	0.383599			475.562	485.921	456.253	293.901	455.59	431.351	371.742	378.844	753.682	609.155	661.844	498.155	543.86	550.085	680.421	578.934		0.374679	0.399964	0.389145	0.416419	0.397878	0.373715	0.39915	0.393844	0.413696	0.395003	0.391326	0.415282	0.412152	0.362264	0.367323	0.392061	0.371705	0.320149	0.366351	0.357359	0.3381	0.356556	0.405652	0.393474	0.430079	0.356497
267.461		0.41204	0.417322	0.379628			427.834	457.426	439.4	270.247	421.85	399.142	343.575	358.285	721.255	571.993	610.174	468.237	510.483	506.492	639.984	542.898		0.380688	0.398766	0.388007	0.408712	0.430567	0.375915	0.400258	0.398518	0.430094	0.392649	0.414715	0.388454	0.412652	0.369703	0.353672	0.388494	0.364063	0.326169	0.358842	0.36096	0.342005	0.355635	0.405517	0.397383	0.433539	0.409675
193.686		0.408841	0.413677	0.377118			389.456	432.224	428.174	250.695	384.511	371.771	311.194	318.922	690.464	532.479	553.095	444.731	473.829	483.488	616.045	524.429		0.375491	0.407565	0.389105	0.411811	0.442259	0.377041	0.407883	0.395488	0.418155	0.393087	0.410395	0.413063	0.407053	0.381857	0.352867	0.381241	0.370421	0.327444	0.367489	0.382174	0.339525	0.364691	0.423331	0.390221	0.452708	0.376197
168.913		0.406621	0.409913	0.375153			354.189	406.879	418.597	238.412	362.63	353.983	289.683	297.324	669.217	498.162	503.226	419.208	456.113	459.108	586.204	493.334		0.381371	0.412631	0.391548	0.405242	0.487118	0.370323	0.393793	0.413029	0.447455	0.397342	0.415993	0.404064	0.416986	0.36703	0.365286	0.388721	0.374492	0.332184	0.362999	0.353167	0.354359	0.359533	0.403604	0.40411	0.434848	0.388149
364.429		0.402263	0.405691	0.375293			336.497	382.833	407.799	236.031	336.026	332.127	275.512	273.559	641.404	465.606	465.786	400.434	446.432	447.505	563.12	464.603		0.395311	0.40852	0.385165	0.427155	0.419909	0.36509	0.409384	0.406868	0.429494	0.39526	0.400345	0.413629	0.413181	0.359549	0.352405	0.391783	0.344145	0.334932	0.374179	0.355822	0.33683	0.377702	0.401163	0.411957	0.452781	0.370202
596.618		0.399078	0.402172	0.375475			304.68	366.324	389.928	225.115	305.449	314.717	252.936	256.24	623.813	432.651	413.378	380.936	429.875	421.066	533.129	431.315		0.379833	0.398073	0.392266	0.403824	0.413711	0.364716	0.393941	0.399614	0.401852	0.379427	0.412937	0.381965	0.412957	0.368667	0.341287	0.393955	0.380091	0.318837	0.343099	0.349217	0.33029	0.348444	0.398287	0.470835	0.434696	0.377369
272.561		0.397607	0.399652	0.375545			283.976	341.107	385.277	220.672	287.11	298.17	237.619	242.62	592.157	400.532	379.724	366.361	414.587	408.285	514.856	417.193		0.373336	0.394243	0.386961	0.400751	0.433806	0.370669	0.402008	0.396519	0.426307	0.379831	0.410489	0.400952	0.419504	0.366577	0.35371	0.392868	0.36965	0.314601	0.336147	0.356338	0.34664	0.374113	0.407751	0.397381	0.41435	0.391373
398.704		0.394423	0.396683	0.376662			273.219	327.919	376.559	216.443	278.987	289.609	223.849	230.682	566.506	369.768	350.411	351.858	398.339	386.898	491.373	398.528		0.407445	0.405325	0.393365	0.408523	0.449366	0.367071	0.410253	0.402629	0.411107	0.390208	0.421255	0.428295	0.42726	0.379229	0.363118	0.375849	0.359931	0.325114	0.349153	0.371342	0.343291	0.358619	0.417004	0.411773	0.463168	0.370273
197.188		0.391111	0.39409	0.376417			262.396	313.352	373.035	217.988	269.15	274.399	222.806	217.704	545.719	349.503	322.182	340.036	388.062	371.679	472.277	376.679		0.38207	0.404699	0.392691	0.407517	0.406064	0.374934	0.398935	0.39102	0.425783	0.386051	0.424259	0.393783	0.423793	0.376738	0.35176	0.389671	0.363289	0.320839	0.359978	0.344368	0.345479	0.395719	0.425485	0.413829	0.422751	0.36955
238.604		0.388072	0.390777	0.377687			251.734	295.519	362.021	216.226	262.185	265.153	208.274	215.469	516.247	327.637	299.691	326.676	380.019	351.63	452.379	365.207		0.390145	0.415559	0.391131	0.409543	0.432395	0.369235	0.407179	0.405899	0.438761	0.392916	0.413991	0.405884	0.430497	0.362974	0.347639	0.408818	0.395081	0.331151	0.351795	0.379617	0.338453	0.39619	0.414109	0.405773	0.459815	0.381967
348.68		0.38698	0.389108	0.376726			238.929	283.459	351.831	215.937	253.767	250.374	205.496	215.184	490.948	305.947	288.52	321.26	369.798	335.911	437.694	350.879		0.394288	0.401412	0.387354	0.410417	0.401924	0.366409	0.394565	0.390967	0.414281	0.382116	0.390901	0.419155	0.408703	0.367051	0.353903	0.390057	0.377604	0.315685	0.342595	0.342976	0.33102	0.371131	0.420302	0.398581	0.422429	0.370042
327.317		0.383111	0.386021	0.376755			240.769	274.831	341.995	213.769	251.709	245.484	196.504	210.844	465.007	291.634	271.171	310.374	363.841	320.712	414.838	334.38		0.380253	0.396635	0.392351	0.404511	0.416311	0.371176	0.402643	0.407058	0.422559	0.391943	0.413205	0.440943	0.413651	0.380125	0.338695	0.391527	0.376282	0.325149	0.369373	0.354739	0.329781	0.368528	0.400996	0.371729	0.429088	0.371155
382.986		0.382672	0.385224	0.377094			233.888	264.688	340.75	216.346	243.471	237.074	190.401	210.804	441.345	280.183	256.214	303.612	353.911	305.58	405.805	326.721		0.385614	0.4104	0.383541	0.414816	0.445782	0.370717	0.42634	0.407823	0.450751	0.396507	0.411793	0.413455	0.431213	0.377363	0.357331	0.407073	0.370412	0.323657	0.360808	0.378093	0.370853	0.366109	0.412671	0.396414	0.460607	0.392516
211.432		0.380142	0.383263	0.378278			233.888	257.762	338.455	217.316	238.057	230.926	192.675	214.978	417.135	262.018	252.56	295.943	344.665	295.616	390.211	320.147		0.390595	0.401505	0.379327	0.403531	0.410593	0.37124	0.398115	0.395715	0.424149	0.382889	0.419978	0.401633	0.405662	0.358661	0.348496	0.378914	0.365443	0.316192	0.348495	0.348504	0.340489	0.339606	0.418826	0.373649	0.446242	0.355662
57.9876		0.379562	0.382565	0.37781			230.249	253.262	331.059	217.61	241.088	223.425	187.381	212.704	392.76	254.711	242.298	288.792	339.179	289.859	375.126	313.2		0.377405	0.405653	0.395828	0.412815	0.402748	0.372696	0.405478	0.401912	0.4171	0.391139	0.405551	0.404595	0.415135	0.368867	0.347452	0.401416	0.362507	0.321836	0.361709	0.360243	0.354815	0.372484	0.401245	0.397301	0.426547	0.363953
279.581		0.378918	0.38175	0.3776			221.29	242.462	321.462	216.04	236.449	221.694	188.73	208.955	352.404	248.588	238.269	280.669	333.475	280	365.346	309.544		0.394603	0.410988	0.389177	0.441977	0.453465	0.370655	0.400186	0.399314	0.440803	0.393395	0.406884	0.419697	0.418462	0.383386	0.356511	0.391566	0.394533	0.322814	0.354217	0.353288	0.361575	0.35223	0.421822	0.409551	0.418919	0.379312
		0.379976	0.381957	0.386876			222.609	234.131	317.345	213.667	229.815	215.609	178.159	206.251	327.202	240.461	232.927	269.13	326.914	273.544	348.455	294.554		0.400027	0.415544	0.412867	0.416121	0.461637	0.379867	0.416481	0.418133	0.440762	0.400441	0.412343	0.429203	0.409993	0.372783	0.349643	0.407739	0.375318	0.341746	0.366733	0.382589	0.353849	0.397967	0.415989	0.408414	0.47069	0.407033
		0.378817	0.381189	0.408622			224.012	233.314	314.89	219.616	235.247	213.606	180.905	211.084	313.375	236.687	230.171	264.555	324.296	260.098	336.794	293.121		0.391855	0.407003	0.391921	0.417139	0.420919	0.379235	0.401807	0.422494	0.446766	0.381593	0.425568	0.418259	0.424655	0.359716	0.341421	0.395438	0.365051	0.323899	0.378561	0.356092	0.322158	0.342235	0.403087	0.38493	0.429149	0.370076
		0.379602	0.381577	0.997304			225.26	230.867	304.25	218.572	234.762	211.626	182.754	212.296	297.435	234.409	223.633	261.66	322.35	250.577	328.452	292.577		0.389109	0.41651	0.402915	0.417599	0.415865	0.371559	0.40281	0.425417	0.434866	0.383645	0.412453	0.448679	0.411583	0.360781	0.354179	0.393381	0.361567	0.340177	0.363721	0.356624	0.347104	0.379295	0.409513	0.384057	0.428715	0.367353
		0.377923	0.380917	1.03235			214.337	219.041	292.711	214.985	232.586	205.037	178	206.771	283.569	228.12	229.48	240.596	318.665	251.141	319.002	288.793		0.403764	0.401601	0.398173	0.417854	0.437379	0.380237	0.414753	0.414685	0.444473	0.406875	0.416031	0.419235	0.431667	0.382301	0.351491	0.420837	0.415155	0.333875	0.389819	0.362605	0.353402	0.386461	0.431191	0.381815	0.434868	0.388399
		0.377913	0.381259	1.04939			220.87	219.833	288.78	216.956	230.154	203.428	172.365	204.927	272	221.338	222.731	251.34	308.813	235.77	304.171	279.423		0.401756	0.407657	0.409413	0.422549	0.476864	0.388495	0.41657	0.418344	0.448193	0.400743	0.42696	0.420125	0.418858	0.380499	0.370997	0.401892	0.424473	0.32781	0.369337	0.380811	0.363059	0.377286	0.420295	0.415932	0.436542	0.37897
		0.377686	0.381269	1.05816			211.71	218.017	281.214	215.366	222.207	195.493	172.571	204.939	260.753	226.437	226.367	252.858	310.697	228.082	291.809	281.331		0.392721	0.402555	0.395473	0.415973	0.417357	0.372289	0.402175	0.410955	0.442152	0.386331	0.411435	0.403697	0.431101	0.365423	0.353428	0.394537	0.392811	0.333389	0.361504	0.376857	0.346685	0.380554	0.428961	0.402222	0.422559	0.372493
		0.377034	0.381071	1.07199			215.231	214.538	273.183	217.056	231.683	195.025	174.27	207.263	247.427	218.778	218.553	244.322	307.023	227	296.319	282.843		0.381759	0.397825	0.381029	0.415937	0.433897	0.368188	0.398845	0.408249	0.422283	0.397117	0.410497	0.413429	0.416157	0.376158	0.349725	0.407434	0.375447	0.332701	0.349193	0.360253	0.342088	0.371563	0.417459	0.392972	0.418507	0.382761
		0.788203	0.899337	1.08916			219.03	211.798	261.472	217.239	227.194	195.601	176.194	209.469	232.805	213.482	219.724	243.091	301.619	214.866	283.632	272.072		0.376932	0.388133	0.378216	0.408437	0.411239	0.358865	0.401819	0.420557	0.425363	0.392987	0.403784	0.397483	0.418538	0.350011	0.362873	0.377076	0.371429	0.31875	0.364076	0.333325	0.342175	0.373997	0.403252	0.390599	0.456476	0.376351
		0.979695	1.07955	1.1198			211.923	217.876	257.904	220.664	229.916	196.572	174.135	203.972	241.389	219.803	222.331	242.438	302.012	214.951	276.271	276.771		0.387479	0.405293	0.387473	0.425566	0.411809	0.374314	0.405587	0.388999	0.429453	0.391395	0.405111	0.400527	0.45758	0.378056	0.352027	0.419697	0.386385	0.325132	0.350729	0.360411	0.340017	0.36738	0.410966	0.386069	0.430521	0.378331
		1.11709	1.07323	1.14867			212.692	213.593	249.667	217.707	227.56	193.603	168.452	202.229	227.674	214.246	218.266	236.667	302.315	206.957	270.222	275.007		0.394111	0.412175	0.390103	0.401657	0.424617	0.371783	0.401917	0.395301	0.425822	0.389493	0.407846	0.421081	0.425093	0.37436	0.358269	0.395977	0.392457	0.331253	0.351805	0.350681	0.349632	0.358099	0.422993	0.412257	0.434291	0.387314
		1.09	1.05	1.17453			223.462	208.879	244.404	220.641	229.59	192.017	171.496	210.05	215.045	211.718	217.596	237.114	303.58	199.053	260.636	273.574		0.436422	0.402646	0.399217	0.42505	0.426218	0.37794	0.420547	0.447678	0.445475	0.391138	0.432384	0.42738	0.456188	0.385123	0.350725	0.403268	0.392454	0.32625	0.345761	0.375979	0.331731	0.392225	0.408563	0.431111	0.475766	0.378025
				1.18065			214.769	209.126	239.111	222.218	226.872	189.62	168.048	205.894	215.15	207.053	212.167	233.406	301.335	196.472	258.27	269.318		0.387999	0.403417	0.394472	0.420246	0.432329	0.369819	0.409679	0.463657	0.450957	0.394712	0.425151	0.409753	0.423642	0.377525	0.352875	0.404504	0.379584	0.330839	0.371823	0.380312	0.350307	0.363284	0.423011	0.371725	0.449431	0.418152
				1.18789			217.645	205.395	233.551	220.074	231.555	190.258	166.635	208.391	210.802	216.57	219.516	229.358	293.206	189.587	247.623	268.561		0.459829	0.404549	0.447117	0.428347	0.485129	0.379804	0.401964	0.450027	0.466343	0.396899	0.431967	0.414259	0.44241	0.380851	0.357635	0.441981	0.394039	0.339547	0.372281	0.411093	0.342567	0.374355	0.419115	0.424101	0.46607	0.400694
				1.18956			216.781	211.288	223.283	220.252	223.837	185.422	169.385	207.397	205.082	207.916	216.291	231.183	294.502	193.764	247.055	268.023		0.385422	0.395249	0.387145	0.408712	0.438101	0.369776	0.416945	0.394629	0.421609	0.388481	0.408683	0.400716	0.418053	0.365917	0.348576	0.403122	0.456701	0.336667	0.353262	0.351457	0.340935	0.372613	0.399975	0.393301	0.446089	0.373066
				1.18999			213.562	207.867	221.64	220.646	227.181	186.881	169.202	218.207	202.888	212.077	215.484	226	293.716	183.361	240.062	267.813		0.390935	0.411535	0.387509	0.417715	0.453455	0.380217	0.39924	0.407034	0.435183	0.402255	0.416638	0.397396	0.427819	0.388996	0.361495	0.399764	0.397195	0.318677	0.359439	0.354149	0.331194	0.365349	0.396014	0.405319	0.437557	0.372956
				1.03233			221.527	206.338	215.106	219.567	230.982	186.394	164.667	204.966	198.36	206.366	220.542	230.785	286.486	184.541	238.705	275.951		0.395796	0.414151	0.428417	0.42144	0.434552	0.364827	0.406967	0.425299	0.439189	0.392587	0.420345	0.429169	0.430398	0.367581	0.363421	0.405451	0.38129	0.307816	0.371728	0.383731	0.386944	0.369983	0.404137	0.40383	0.467195	0.393629
							217.414	201.643	209.837	218.254	234.273	185.66	158.75	196.821	201.296	205.25	216.451	232.628	293.327	177.571	234.439	265.705		0.388549	0.417568	0.408391	0.419674	0.419799	0.386748	0.417161	0.441794	0.442115	0.391592	0.420762	0.415967	0.421159	0.407075	0.368717	0.41472	0.378161	0.342067	0.354784	0.379898	0.33593	0.376623	0.412573	0.382276	0.450931	0.412931
							211.095	193.138	204.515	215.898	224.308	179.975	159.448	193.486	195.963	202.511	215.673	226.306	281.984	174.288	236.064	263.862		0.388147	0.413064	0.395705	0.413871	0.420247	0.392859	0.417004	0.401007	0.452853	0.397345	0.412454	0.415349	0.444329	0.391133	0.36933	0.392052	0.373445	0.328194	0.37883	0.363107	0.336833	0.380242	0.410511	0.404914	0.458307	0.420791
							217.391	196.891	206.155	217.293	234.943	180.946	162.008	203.156	199.899	205.384	208.567	228.253	272.486	173.803	227.253	261.285		0.392006	0.421725	0.404626	0.427881	0.451379	0.381988	0.401143	0.40328	0.447902	0.392825	0.436028	0.414288	0.421353	0.387554	0.359773	0.400513	0.399373	0.329867	0.383134	0.377191	0.352071	0.370157	0.432889	0.426795	0.448959	0.392647
							209.479	188.99	197.925	210.517	226.436	179.564	155.02	191.95	200.97	205.764	213.349	227.162	274.479	172.872	223.058	263.721		0.386883	0.397567	0.386225	0.402783	0.480789	0.359521	0.404194	0.389329	0.426417	0.386557	0.401987	0.411283	0.404825	0.369729	0.353428	0.394391	0.390613	0.32036	0.361318	0.338509	0.340479	0.39702	0.392472	0.394482	0.444384	0.375348
							211.763	196.507	203.032	211.39	236.634	176.096	159.758	191.626	204.165	213.123	215.386	223.194	272.226	169.967	221.435	257.793		0.440764	0.410909	0.410256	0.436642	0.453749	0.378943	0.41104	0.422375	0.460656	0.394771	0.414333	0.422355	0.450901	0.395157	0.370831	0.436384	0.3687	0.336067	0.378488	0.357626	0.361174	0.415319	0.418573	0.407379	0.442241	0.406075
							206.089	188.674	201.359	204.881	232.423	176.196	156.107	188.397	210.858	220.366	217.349	222.781	266.362	174.403	219.392	260.256		0.390079	0.409641	0.399721	0.417367	0.42727	0.369214	0.408474	0.393538	0.439283	0.379924	0.413049	0.419723	0.420161	0.382121	0.355444	0.400305	0.384849	0.320257	0.356045	0.356632	0.343221	0.363362	0.417023	0.410905	0.441761	0.381716
							216.917	190.474	201.559	207.264	236.938	175.397	155.607	188.939	214.378	225.451	218.273	224.208	265.957	170.505	223.63	259.997		0.397351	0.405907	0.412327	0.414357	0.459542	0.374402	0.42011	0.385131	0.43407	0.401855	0.404083	0.418677	0.431255	0.396921	0.355206	0.405021	0.399419	0.334483	0.371385	0.382503	0.35131	0.359923	0.411446	0.403726	0.431755	0.401836
							239.822	195.643	216.217	215.313	246.33	183.198	157.782	199.804	226.802	239.12	225.516	225.79	263.984	166.443	224.769	263.367		0.385919	0.400549	0.390001	0.405943	0.441955	0.373727	0.398412	0.409358	0.447539	0.385111	0.41894	0.424765	0.447674	0.383289	0.349935	0.375375	0.357376	0.315924	0.363722	0.366274	0.354587	0.370815	0.418877	0.381432	0.454253	0.38499
							252.568	195.781	222.853	214.422	247.564	181.555	157.254	201.654	243.745	259.588	227.393	234.584	271.879	174.623	235.169	262.997		0.375915	0.401691	0.395769	0.408305	0.421977	0.365127	0.408461	0.385131	0.418529	0.379896	0.401727	0.408796	0.421376	0.369081	0.349005	0.381123	0.39471	0.314441	0.350109	0.366211	0.348477	0.379849	0.409511	0.386991	0.436082	0.383005
							298.266	190.443	236.788	217.219	252.674	178.374	160.163	209.866	267.745	284.063	233.676	238.55	278.813	174.748	244.464	277.439		0.388221	0.399465	0.394699	0.417776	0.418411	0.372338	0.393392	0.410328	0.449318	0.398901	0.408108	0.411429	0.423778	0.375077	0.356781	0.406166	0.389217	0.328155	0.357346	0.380854	0.337131	0.350657	0.406717	0.412797	0.444748	0.383368
							346.828	188.9	253.342	220.931	264.084	174.198	162.21	228.944	284.779	320.556	241.247	240.584	284.949	178.715	257.774	286.57		0.381279	0.405546	0.399332	0.412171	0.434689	0.371367	0.413491	0.399356	0.423559	0.388465	0.399287	0.414213	0.413983	0.377902	0.358767	0.400737	0.370967	0.315645	0.389991	0.37689	0.341912	0.38141	0.424061	0.400412	0.431775	0.409544
							431.047	189.333	273.307	226.043	285.449	177.096	174.929	253.296	339	361.507	256.647	243.29	282.638	193.351	277.674	309.118		0.384776	0.416533	0.402945	0.413615	0.44817	0.378955	0.415881	0.418623	0.467879	0.393393	0.467287	0.420273	0.441147	0.391167	0.366621	0.393583	0.406317	0.340147	0.376215	0.390101	0.356641	0.388757	0.409537	0.405197	0.463559	0.384965
							503.195	196.99	298.551	242.906	315.511	189.343	188.857	294.011	386.944	400.176	278.011	255.397	295.825	205.557	295.612	325.151		0.380069	0.402277	0.398859	0.408628	0.412254	0.375549	0.411555	0.365632	0.445378	0.399208	0.398911	0.406041	0.409775	0.381276	0.352277	0.378587	0.37178	0.323528	0.374067	0.352406	0.348507	0.334287	0.397847	0.39888	0.434662	0.404818
							566.284	202.112	313.551	251.649	344.603	192.439	201.758	313.302	437.655	450.18	302.807	264.007	297.132	212.541	322.151	339.131		0.391605	0.407249	0.414671	0.425218	0.444622	0.370645	0.416701	0.404761	0.448603	0.408473	0.409615	0.402979	0.427363	0.386743	0.350763	0.389904	0.379859	0.334137	0.407938	0.383544	0.353285	0.408906	0.410235	0.426083	0.508719	0.403545
							632.101	206.324	329.279	270.717	393.057	201.224	229.897	351.017	478.925	480.792	332.935	268.584	306.541	229.702	357.661	358.512		0.392864	0.421619	0.416341	0.405413	0.450866	0.382289	0.413149	0.39964	0.439235	0.400349	0.417832	0.416494	0.406903	0.377295	0.349774	0.385635	0.391404	0.329406	0.359866	0.388164	0.368483	0.374095	0.408791	0.385486	0.452477	0.380765
							659.763	214.248	344.001	291.781	428.163	213.456	256.591	385.955	524.622	515.011	366.334	278.913	307.008	233.492	397.146	367.688		0.387374	0.397365	0.386599	0.407893	0.432115	0.366032	0.406459	0.395816	0.449909	0.390942	0.416721	0.395679	0.419275	0.359367	0.363984	0.422653	0.370135	0.326013	0.368308	0.365519	0.332201	0.369685	0.413045	0.398015	0.431459	0.392621
							694.929	221.421	354.916	313.046	463.097	215.751	285.603	417.575	574.727	545.746	408.16	288.612	312.755	253.456	439.871	380.81		0.402581	0.400877	0.405525	0.408119	0.46735	0.375804	0.403141	0.394232	0.443496	0.379775	0.462254	0.439096	0.409192	0.375018	0.356682	0.376176	0.397427	0.334153	0.371418	0.358067	0.351149	0.400777	0.429107	0.404399	0.430925	0.377417
							694.148	227.943	366.476	340.003	502.317	219.779	320.345	459.855	607.637	559.215	446.727	303.167	321.167	270.223	494.312	396.659		0.400215	0.403291	0.397728	0.417513	0.441746	0.382747	0.433059	0.396057	0.462202	0.385598	0.430845	0.403936	0.415963	0.380915	0.359119	0.394062	0.402545	0.320956	0.375814	0.367444	0.337897	0.384024	0.417181	0.406377	0.44262	0.391281
							694.716	233.674	377.627	363.092	530.586	229.858	347.333	492.106	639.97	582.68	489.865	310.511	331.339	294.682	534.876	411.4		0.39305	0.406419	0.394749	0.421337	0.423692	0.377301	0.403305	0.381667	0.459331	0.397857	0.425531	0.394247	0.396966	0.380231	0.351173	0.392333	0.389029	0.336583	0.369243	0.354659	0.326532	0.408087	0.408643	0.419198	0.43157	0.394255
							719.592	242.874	382.963	397.961	567.546	241.45	381.524	526.927	676.506	600.025	535.927	323.37	347.016	314.512	571.08	426.177		0.391779	0.41339	0.395467	0.409891	0.419101	0.38189	0.408196	0.405115	0.444921	0.38858	0.415004	0.409903	0.422821	0.379989	0.353528	0.385519	0.388957	0.337183	0.363571	0.363541	0.344251	0.392447	0.400577	0.40497	0.432767	0.373195
							737.669	262.274	397.517	436.394	603.485	261.745	417.31	562.436	702.682	614.982	562.844	333.991	349.778	338.085	605.925	449.57		0.413359	0.409074	0.429611	0.420551	0.429752	0.371137	0.413073	0.394502	0.465217	0.392961	0.408575	0.412377	0.414435	0.376281	0.348545	0.408515	0.389293	0.326332	0.380126	0.369423	0.349653	0.392259	0.398328	0.388957	0.468031	0.389201
							757.527	279.776	407.946	463.372	621.427	289.861	440.714	596.413	725.191	628.539	599.109	344.945	357.677	364.197	646.836	475.957		0.389675	0.402454	0.380949	0.397529	0.410717	0.37076	0.40293	0.38912	0.436825	0.393122	0.404833	0.402165	0.385846	0.379341	0.351275	0.404473	0.39095	0.312201	0.356816	0.459914	0.35457	0.380388	0.389692	0.409898	0.431705	0.3681
							766.675	293.091	415.756	488.156	646.181	310.215	468.313	633.084	753.566	647.356	634.804	357.338	374	384.446	678.617	494.436		0.377411	0.389318	0.393445	0.415053	0.400751	0.369323	0.40018	0.397431	0.441889	0.390807	0.401569	0.389131	0.398925	0.368591	0.341521	0.396523	0.389765	0.321247	0.369509	0.340123	0.340859	0.388436	0.403319	0.390936	0.430028	0.37721
							789.817	309.579	423.296	513.274	679.846	332.453	486.242	656.883	768.345	649.366	663.72	365.105	388.58	400.695	700.907	518.315		0.390956	0.40795	0.395383	0.41734	0.424158	0.369189	0.405294	0.390187	0.447798	0.386005	0.433004	0.421838	0.409743	0.395814	0.34051	0.389899	0.400149	0.320445	0.364303	0.374665	0.337913	0.427753	0.402796	0.398063	0.443012	0.394287
							787.095	327.507	432.181	536.695	690.185	359.218	509.19	686.838	787.375	664.972	694.447	381.274	409.634	424.669	736.362	524.17		0.396595	0.399609	0.384396	0.40993	0.423492	0.363462	0.401644	0.383348	0.448274	0.384953	0.388463	0.403445	0.426479	0.382393	0.354818	0.372194	0.399439	0.314678	0.378871	0.372044	0.351244	0.388344	0.406789	0.37909	0.430758	0.365857
							808.627	351.079	441.211	560.224	723.242	381.748	519.218	674.335	797.258	658.944	707.462	399.514	433.654	444.043	754.151	540.669		0.399165	0.405049	0.391945	0.41155	0.441939	0.376811	0.419761	0.408476	0.436259	0.383733	0.414151	0.405083	0.4436	0.371097	0.356183	0.403492	0.443396	0.334634	0.383845	0.367571	0.358931	0.380718	0.407918	0.419413	0.438346	0.404309
							806.284	370.817	450.171	586.532	744.546	408.04	537.754	675.33	808.416	664.62	715.28	413.233	446.568	459.767	779.515	555.77		0.40349	0.413805	0.405078	0.415487	0.429331	0.371394	0.414071	0.388756	0.449471	0.382333	0.428232	0.407816	0.412977	0.390645	0.3569	0.397186	0.383095	0.324987	0.366202	0.380074	0.339989	0.375109	0.404623	0.433807	0.422173	0.382936
							819.213	398.457	456.411	604.842	764.639	427.736	550.175	682.553	794.479	668.282	707.989	434.299	466.949	471.046	800.636	559.197		0.385396	0.40246	0.393147	0.404072	0.405048	0.351276	0.401765	0.378498	0.411048	0.385978	0.398899	0.414625	0.414002	0.361855	0.333207	0.383905	0.433651	0.321715	0.350994	0.360639	0.323664	0.38634	0.383829	0.361496	0.426109	0.357316
							819.331	422.255	460.65	620.547	776.996	432.235	564.298	684.726	807.195	669.68	715.378	450.203	477.128	487.275	810.825	572.413		0.399141	0.395539	0.396169	0.406575	0.448336	0.361227	0.401176	0.384223	0.461635	0.387948	0.413021	0.409768	0.402077	0.363039	0.35572	0.374687	0.390371	0.313794	0.361328	0.356968	0.358821	0.387781	0.391613	0.384491	0.434505	0.390457
							831.663	434.243	459.516	634.331	771.255	434.142	572.313	690.391	815.929	687.313	737.92	469.208	500.249	499.157	830.042	588.567		0.401879	0.415411	0.412684	0.413774	0.441569	0.363661	0.405957	0.404127	0.432086	0.386704	0.422797	0.395288	0.417493	0.38778	0.356673	0.387799	0.393708	0.318019	0.370086	0.388232	0.349633	0.402423	0.406757	0.402323	0.417253	0.404608
							844.308	468.574	460.768	651.694	776.088	422.031	580.187	711.302	822.685	691.254	764.226	451.361	522.665	515.026	844.142	599.718		0.378041	0.39094	0.385963	0.425028	0.466109	0.357887	0.399206	0.380218	0.420582	0.378956	0.406348	0.390768	0.413229	0.376465	0.351599	0.367761	0.389386	0.32058	0.341647	0.363315	0.341313	0.396649	0.401813	0.391227	0.418525	0.370012
							856.101	481.543	455.25	664.837	778.793	407.986	587.941	721.883	831.768	696.796	769.804	508.525	539.226	525.643	853.576	610.741		0.385075	0.394672	0.393782	0.399091	0.421879	0.366804	0.390877	0.3935	0.433147	0.381681	0.390225	0.400125	0.408045	0.370815	0.344707	0.382067	0.411881	0.315971	0.35745	0.369881	0.324877	0.391484	0.416475	0.387258	0.44265	0.395111
							872.13	501.693	441.84	669.124	780.009	388.904	595.615	727.38	839.513	707.877	786.549	528.137	569.623	533.538	869.361	625.925		0.427819	0.385038	0.387773	0.395807	0.42655	0.367911	0.407799	0.410943	0.441546	0.388029	0.411041	0.389503	0.419179	0.377273	0.354417	0.372617	0.351517	0.317576	0.369784	0.376699	0.356289	0.411485	0.382825	0.409808	0.423107	0.398139
							879.219	523.131	447.408	683.812	780.643	390.813	604.464	755.972	838.049	721.148	807.967	545.413	578.35	540.934	867.475	636.846		0.385058	0.399935	0.388653	0.397124	0.421319	0.35862	0.416005	0.395962	0.423705	0.377105	0.395089	0.392885	0.407101	0.39306	0.340975	0.370393	0.370627	0.316029	0.352205	0.373287	0.326215	0.407986	0.398553	0.382014	0.450573	0.410238
							872.544	538.788	443.499	684.084	775.855	377.697	616.706	772.827	848.483	728.919	816.804	558.18	608.42	553.944	874.911	642.374		0.402827	0.397231	0.386147	0.393246	0.432953	0.351571	0.387388	0.383323	0.425975	0.373179	0.398893	0.404275	0.391591	0.373942	0.351175	0.362486	0.381507	0.306297	0.355106	0.348443	0.335096	0.368192	0.393129	0.352849	0.440208	0.368711
							914.538	562.905	448.294	698.438	800.652	390.442	612.381	774.615	869.393	734.229	824.673	587.571	636.731	567.033	877.9	653.784		0.401676	0.388951	0.380015	0.398496	0.398525	0.361071	0.405179	0.414902	0.413236	0.38777	0.382719	0.408003	0.393491	0.384503	0.342731	0.370029	0.365039	0.323093	0.365637	0.36316	0.320701	0.370759	0.390022	0.381786	0.419481	0.375628
							924.308	579.945	452.125	709.316	811.714	400.793	613.091	778.095	873.655	751.268	846.887	608.804	652.802	570.616	887.197	667.784		0.394935	0.398323	0.389795	0.405213	0.440021	0.362797	0.413543	0.393577	0.444288	0.377973	0.422837	0.402161	0.431596	0.384131	0.343729	0.383751	0.420035	0.330297	0.371714	0.387396	0.336053	0.387221	0.394453	0.374981	0.418439	0.387268
							927.414	593.076	448.909	705.165	814.427	403.281	614.869	781.883	880.805	756.789	855.48	620.338	676.981	566.423	885.18	668.584		0.391624	0.379061	0.388379	0.384217	0.417487	0.354477	0.413467	0.370477	0.438579	0.373088	0.383657	0.390987	0.388351	0.421482	0.352315	0.362621	0.363075	0.314633	0.36658	0.371052	0.355974	0.382725	0.401201	0.386175	0.443205	0.366638
							929.361	614.236	455.236	708.685	827.811	425.997	621.04	778.536	891.075	779.599	888.56	650.415	710.37	579.043	888.228	667.062		0.389041	0.398941	0.384076	0.393365	0.417553	0.369246	0.404854	0.394465	0.450049	0.381543	0.395205	0.408101	0.418837	0.388653	0.344318	0.373265	0.399005	0.316929	0.377388	0.392512	0.319541	0.417508	0.39894	0.376351	0.437793	0.380779
							938.26	629.167	455.219	707.385	821.097	436.912	617.278	794.743	887.509	776.757	924.469	665.107	721.338	586.393	900.913	668.902		0.402807	0.384441	0.387242	0.400841	0.423291	0.367086	0.403163	0.416661	0.479324	0.382375	0.402836	0.390663	0.398313	0.386465	0.361641	0.360107	0.376389	0.317271	0.364009	0.393933	0.358639	0.376593	0.374303	0.400386	0.452659	0.389203
							933.97	639.409	457.136	719.722	841.26	446.317	632.567	782.866	899.569	802.13	900.942	686.708	735.984	588.236	899.812	670.118		0.383877	0.390227	0.380121	0.402811	0.434977	0.353032	0.456258	0.397185	0.443816	0.382042	0.397885	0.412895	0.423277	0.365801	0.358207	0.358487	0.373327	0.319463	0.368665	0.404505	0.340392	0.367089	0.389227	0.384991	0.428399	0.393943
							924.935	660.388	464.105	720.954	849.026	460.856	628.25	793.302	907.663	812.549	909.211	704.384	754.455	594.22	908.851	675.039		0.395317	0.393782	0.390714	0.397721	0.465535	0.364519	0.393436	0.481969	0.463107	0.374525	0.40979	0.380533	0.415267	0.378908	0.354805	0.386386	0.360437	0.315097	0.375587	0.390478	0.350785	0.374161	0.418061	0.390859	0.415041	0.37523
							944.781	668.733	473.203	720.972	871.806	473.717	640.329	793.19	919.296	825.743	920.629	717.276	770.934	595.869	903.53	683.187		0.488465	0.402637	0.379084	0.399656	0.435191	0.370056	0.394126	0.37987	0.44534	0.394783	0.398117	0.397178	0.414987	0.380835	0.346278	0.368005	0.393699	0.327087	0.367368	0.396456	0.339509	0.369639	0.379904	0.379641	0.457815	0.382858
							929.811	682.695	479.423	729.784	860.837	472.711	644.385	784.318	920.292	830.095	920.887	722.247	781.101	603.81	913.874	685.075		0.393069	0.398667	0.38731	0.406063	0.428202	0.362183	0.403505	0.399715	0.43963	0.379008	0.417362	0.409545	0.401481	0.377395	0.359637	0.383079	0.386989	0.315143	0.368551	0.388673	0.330604	0.382735	0.382347	0.394441	0.451326	0.431664
							937.929	693.757	479.199	739.76	864.392	469.935	643.837	795.034	922.154	818.049	899.796	732.651	806.879	606.656	908.361	693.685		0.390197	0.385829	0.384358	0.405397	0.422312	0.361147	0.388957	0.389275	0.423994	0.377896	0.406101	0.395229	0.393194	0.348527	0.342799	0.36411	0.413199	0.330125	0.366132	0.375867	0.335305	0.419976	0.395797	0.383445	0.429496	0.389075
							906.894	681.614	473.106	724.524	842.969	460.844	627.357	782.302	926.64	826.588	913.302	741.66	824.338	612.125	920.92	704.134		0.391859	0.387811	0.379539	0.405627	0.425486	0.389545	0.383459	0.39061	0.440802	0.370863	0.392258	0.403013	0.408819	0.398225	0.339715	0.365546	0.35376	0.318155	0.366675	0.416109	0.334521	0.369463	0.381072	0.401916	0.429575	0.382519
							903.219	684.371	470.68	726.71	828.269	446.365	615.964	759.916	932.67	831.042	919.091	754.313	840.218	609.315	922.973	699.993		0.434364	0.403926	0.389703	0.407173	0.474625	0.360702	0.396903	0.414231	0.445697	0.388057	0.418519	0.398014	0.413278	0.397934	0.433561	0.377497	0.384343	0.324634	0.407231	0.383895	0.340518	0.38315	0.416355	0.390113	0.501213	0.375076
							902.39	693.941	468.584	732.051	819.811	444.739	605.837	746.145	936.008	842.993	921.273	776.489	850.214	605.908	919.443	704.253		0.399462	0.40304	0.409059	0.408068	0.418418	0.362114	0.408821	0.40423	0.430005	0.384997	0.403802	0.413207	0.444113	0.380064	0.372416	0.381499	0.394141	0.320975	0.380131	0.429142	0.362604	0.371088	0.403046	0.398805	0.431393	0.384891
							897.361	693.907	472.195	734.944	821.85	446.55	604.405	752.559	927.805	860.659	936.764	788.372	866.226	615.551	923.348	703.029		0.386614	0.405867	0.382743	0.398573	0.407075	0.363269	0.399899	0.394271	0.429305	0.384692	0.399186	0.387755	0.429294	0.362389	0.351598	0.379559	0.346695	0.319023	0.365382	0.384234	0.332599	0.367769	0.409985	0.373463	0.440367	0.393457
							893.444	700.483	476.638	741.723	817.621	448.45	599.278	754.749	930.88	863.926	938.833	788.365	886.533	618.266	920.41	706.607		0.402007	0.408109	0.382291	0.400152	0.419423	0.371934	0.404705	0.425509	0.452077	0.383312	0.409601	0.411405	0.412822	0.389941	0.361823	0.387627	0.386051	0.333672	0.374527	0.416561	0.336559	0.391149	0.392732	0.381258	0.432159	0.370319
							880.74	701.438	474.922	740.898	815.837	454.082	601.028	751.006	933.91	861.982	931.887	798.701	894.28	619.918	927.79	715.774		0.433206	0.399473	0.386436	0.406299	0.440339	0.362809	0.403548	0.419593	0.431428	0.381609	0.409887	0.393606	0.395938	0.378904	0.342486	0.380889	0.402993	0.329674	0.392218	0.423671	0.325609	0.390771	0.40517	0.399802	0.419875	0.397366
							898.911	716.093	481.82	741.374	823.238	457.391	606.536	748.827	927.974	855.866	918.414	809.87	908.374	624.266	928.987	717.807		0.396071	0.398979	0.36317	0.422478	0.404188	0.359228	0.39408	0.388538	0.421168	0.383378	0.387432	0.387693	0.420048	0.385884	0.350341	0.376959	0.397216	0.335103	0.369605	0.377064	0.338106	0.372559	0.412845	0.374882	0.431758	0.372165
							885.154	718.333	485.598	740.702	828.529	466.79	608.873	730.978	924.056	865.187	902.444	828.849	926.844	628.37	921.206	724.003		0.42577	0.407764	0.399846	0.413731	0.42989	0.368599	0.409014	0.407983	0.55655	0.388141	0.401245	0.404624	0.419438	0.401206	0.350647	0.377852	0.384712	0.330644	0.380446	0.421502	0.353241	0.409117	0.40851	0.381696	0.428769	0.380065
							901.118	728.433	494.927	743.02	832.529	478.564	614.365	746.196	913.794	867.313	898.462	837.064	929.872	625.354	920.224	716.623		0.410167	0.384857	0.383884	0.398155	0.404244	0.363152	0.400729	0.389448	0.414733	0.377887	0.392346	0.382882	0.393655	0.382587	0.373393	0.368772	0.372711	0.317513	0.357898	0.406443	0.367449	0.387369	0.391837	0.383198	0.42713	0.371385
							885.089	725.907	502.798	745.753	840.687	485.504	616.349	744.397	920.783	868.475	919.327	834.58	939.891	626.164	921.904	724.928		0.410599	0.37748	0.376852	0.39028	0.401854	0.357666	0.379404	0.39012	0.45455	0.370033	0.39449	0.399121	0.381133	0.366399	0.356288	0.344927	0.389935	0.321946	0.349655	0.400562	0.325343	0.378072	0.390391	0.376577	0.415222	0.360834
							879.485	738.983	514.142	744.654	860.383	496.261	619.524	744.821	908.509	863.877	981.545	842.822	950.549	622.669	918.35	720.39		0.433691	0.383113	0.388351	0.419152	0.422947	0.370113	0.420266	0.398696	0.45693	0.368026	0.397372	0.405194	0.423721	0.378297	0.367325	0.377503	0.387766	0.329954	0.375714	0.409046	0.347809	0.409362	0.405042	0.400518	0.403967	0.372382
							867.284	738.905	516.942	740.29	860.141	503.736	619.508	738.402	922.397	886.947	948.436	840.779	960.058	629.266	924.412	723.161		0.41084	0.377977	0.374854	0.394743	0.410706	0.365937	0.396417	0.467329	0.43752	0.35571	0.376332	0.403748	0.386921	0.370356	0.348772	0.369373	0.3473	0.333408	0.359554	0.428378	0.323357	0.367202	0.400021	0.395911	0.448641	0.381155
							885.101	739.9	528.494	739.295	877.881	510.541	619.433	741.313	922.075	882.859	951.92	848.253	967.132	629.636	930.812	731.528		0.430677	0.381246	0.383658	0.420286	0.400389	0.361145	0.398607	0.414926	0.445211	0.381644	0.398525	0.409985	0.389257	0.396699	0.341335	0.374626	0.361805	0.327528	0.390113	0.501649	0.350015	0.405602	0.412776	0.359175	0.435485	0.367392
							864.035	743.381	527.052	719.728	852.542	510.006	626.191	750.721	919.221	886.933	945.847	856.553	986.21	629.885	922.858	718.269		0.412559	0.439484	0.376135	0.409494	0.396579	0.36703	0.388092	0.394684	0.439202	0.365353	0.377362	0.397835	0.3763	0.367355	0.338579	0.360265	0.351596	0.322707	0.373334	0.406367	0.336335	0.392495	0.382568	0.385384	0.425012	0.388824
							874.024	753.055	534.539	733.633	877.189	524.838	614.798	724.385	917.502	887.975	942.327	853.457	982.72	644.256	925.437	732.613		0.400886	0.373078	0.406946	0.395248	0.416015	0.357133	0.405748	0.396287	0.455704	0.361576	0.389617	0.394385	0.399207	0.429867	0.353405	0.364962	0.367442	0.338115	0.355869	0.399854	0.339823	0.388819	0.403842	0.377789	0.431651	0.377464
							884.805	754.086	543.213	737.226	874.529	535.462	624.218	740.341	912.075	884.489	937.593	848.185	986.541	637.456	925.893	737.938		0.416548	0.38296	0.36874	0.395509	0.410842	0.362752	0.394665	0.407079	0.430387	0.369326	0.372696	0.41642	0.411501	0.381305	0.339313	0.365977	0.374273	0.333507	0.367252	0.393571	0.342291	0.390614	0.423265	0.374756	0.417062	0.370737
							873.97	760.031	546.257	735.867	889.511	535.215	625.46	733.603	912.3	896.711	952.127	848.516	993.307	636.738	925.958	731.777		0.39933	0.368483	0.40472	0.396447	0.432864	0.571863	0.398181	0.387166	0.446124	0.366463	0.381148	0.398681	0.375995	0.398635	0.341122	0.367502	0.365432	0.332871	0.383413	0.41229	0.347465	0.383679	0.401251	0.380533	0.405145	0.388295
							869.763	758.981	544.745	735.544	895.599	538.779	620.881	731.721	910.109	889.151	992.68	847.959	998.537	631.879	917.444	736.498		0.45455	0.382269	0.382074	0.409162	0.421305	0.368024	0.402204	0.428108	0.461852	0.363257	0.381652	0.386649	0.394861	0.39035	0.379219	0.36575	0.368649	0.344124	0.380457	0.412523	0.332027	0.380124	0.396771	0.361791	0.432577	0.368444
							867.675	755.088	544.021	732.68	880.718	545.348	633.294	741.402	920.929	903.07	961.204	860.498	1021.06	632.708	914.94	726.233		0.407808	0.369675	0.371529	0.412007	0.436484	0.369544	0.395141	0.414675	0.453126	0.380775	0.375507	0.409291	0.409701	0.366583	0.344409	0.360934	0.429493	0.33045	0.368351	0.402019	0.345227	0.372414	0.389187	0.38659	0.423036	0.404565
							879.544	764.376	548.175	729.812	895.326	551.691	637.952	735.263	927.648	915.176	957.971	842.701	1024.44	639.177	917.649	732.875		0.397464	0.370275	0.378014	0.395895	0.382465	0.36092	0.40492	0.381289	0.57515	0.347942	0.372405	0.379909	0.395014	0.423446	0.352483	0.35829	0.389378	0.328013	0.364259	0.368426	0.334724	0.368331	0.393258	0.383116	0.433023	0.37547
							878.633	768.038	552.809	738.259	899.198	552.388	638.933	750.626	925.363	909.384	957.604	858.651	1020.39	639.984	915.758	722.961		0.467376	0.376675	0.371269	0.409944	0.403674	0.366495	0.403337	0.400641	0.460647	0.354356	0.394327	0.401464	0.394479	0.37232	0.341735	0.36587	0.364849	0.338533	0.36998	0.379108	0.350691	0.38293	0.393582	0.361732	0.418241	0.37634
							875.266	774.302	554.505	736.346	909.74	569.15	644.024	760.101	935.438	921.327	957.291	856.048	1038.44	639.584	922.468	724.334		0.385946	0.384025	0.358946	0.401204	0.396148	0.362335	0.39784	0.381166	0.450945	0.334142	0.373184	0.368168	0.409383	0.362248	0.34303	0.364641	0.348957	0.325349	0.366948	0.397228	0.325522	0.370073	0.387306	0.372658	0.429934	0.344295
							873.586	774.774	550.833	723.661	909.868	556.983	630.032	747.447	929.809	920.014	957.073	868.244	1048.48	639.918	918.663	715.787		0.426954	0.367407	0.361208	0.405151	0.397296	0.36063	0.407382	0.393754	0.440848	0.331668	0.390491	0.380413	0.489814	0.349697	0.339083	0.354538	0.359618	0.330152	0.376914	0.377953	0.332809	0.360725	0.386925	0.38265	0.411792	0.388916
							875.302	778.245	553.627	737.646	910.493	566.612	635.897	750.229	929.491	924.363	962.106	867.589	1060.42	639.128	917.159	722.23		0.44386	0.384177	0.362677	0.44453	0.408918	0.373086	0.408689	0.397225	0.436596	0.355854	0.390057	0.389365	0.443641	0.355357	0.355744	0.394682	0.380911	0.333816	0.404008	0.380572	0.349492	0.389543	0.41051	0.377691	0.455479	0.419763
							871.249	778.426	550.206	735.918	911.533	565.955	627.044	742.665	928.023	920.415	966.665	874.345	1078.58	645.469	922.481	724.833		0.419385	0.3913	0.383942	0.411339	0.474719	0.363003	0.409397	0.457144	0.476235	0.347577	0.414885	0.406558	0.416363	0.37048	0.352999	0.387992	0.351786	0.341692	0.39511	0.413248	0.327365	0.376653	0.403641	0.37423	0.48504	0.383628
							827.319	773.448	547.004	705.722	855.48	556.799	653.972	787.235	940.064	921.028	964.113	895.927	1082.97	637.754	920.268	719.239		0.391478	0.365752	0.364546	0.395787	0.402051	0.35949	0.406499	0.383122	0.437903	0.352833	0.388644	0.380715	0.400575	0.346272	0.332999	0.386803	0.351355	0.32176	0.376012	0.403599	0.407737	0.356791	0.383473	0.37262	0.454542	0.374243
							864.195	789.771	554.056	749.73	911.026	580.816	644.325	754	942.06	930.532	965.131	887.406	1087.83	633.072	918.758	722.751		0.410107	0.389524	0.348058	0.398428	0.426181	0.35841	0.405222	0.414136	0.443268	0.325719	0.396911	0.400573	0.39768	0.370689	0.335851	0.379212	0.347543	0.345192	0.351472	0.393797	0.333263	0.37527	0.397168	0.382649	0.418595	0.392121
							868.296	795.005	555.308	751.75	930.234	594.21	659.524	755.497	940.832	936.665	971.796	882.539	1069.87	637.895	920.783	734.688		0.438252	0.380453	0.35704	0.398567	0.382806	0.350507	0.388477	0.408744	0.439151	0.330366	0.370013	0.408405	0.415139	0.404552	0.342408	0.380036	0.36022	0.330697	0.364375	0.373733	0.348407	0.383391	0.392	0.367985	0.411135	0.413231
							873.509	795.876	558.718	761.618	940.11	599.923	660.861	761.469	943.341	932.891	966.145	884.356	1079.34	629.374	920.446	733.416		0.455944	0.388817	0.364255	0.420901	0.381081	0.373485	0.396286	0.390594	0.455549	0.346986	0.407346	0.406607	0.413275	0.410907	0.366179	0.37111	0.362076	0.334496	0.39091	0.413785	0.324616	0.374278	0.414344	0.396404	0.43596	0.399505
							868.136	796.648	564.327	766.178	941.379	601.561	667.048	761.38	927.948	939.074	960.109	893.105	1086.81	625.649	918.836	742.784		0.417347	0.379965	0.366187	0.400717	0.378663	0.363154	0.401975	0.433865	0.446034	0.326458	0.407424	0.406874	0.381574	0.382336	0.342339	0.372045	0.343305	0.328613	0.385111	0.381422	0.341054	0.351002	0.420305	0.378657	0.489045	0.416634
							869.882	785.967	550.918	754.634	931.872	595.091	648.115	750.838	923.944	944.025	960.622	906.103	1084.22	625.213	932.688	740.144		0.443717	0.391786	0.390067	0.417134	0.400999	0.371415	0.407499	0.420763	0.471807	0.405888	0.411045	0.418741	0.428039	0.372983	0.358142	0.377774	0.346003	0.342619	0.395971	0.434345	0.345508	0.382243	0.426922	0.385001	0.466939	0.380083
							862.491	794.243	555.444	758.69	941.696	597	641.909	758.615	929.865	945.254	963.607	902.514	1101.53	627.918	926.109	733.908		0.44532	0.386772	0.390188	0.40204	0.361692	0.370467	0.403816	0.403991	0.447924	0.331011	0.418877	0.396046	0.413897	0.361365	0.344635	0.373078	0.358839	0.327052	0.390619	0.400972	0.322196	0.371	0.405263	0.347554	0.438886	0.409284
							850.444	788.46	557.289	755.628	940	590.504	638.655	753	919.168	936.525	955.396	893.142	1086.6	630.121	919.661	735.803		0.393497	0.375577	0.367334	0.400556	0.38056	0.363243	0.408823	0.413611	0.449542	0.352289	0.428964	0.405275	0.381674	0.357565	0.337706	0.377463	0.342374	0.322411	0.392349	0.385556	0.329457	0.383006	0.414527	0.367981	0.460394	0.364914
							856.953	800.059	560.892	761.478	936.745	593.666	640.294	751.603	927.689	937.894	956.887	889.817	1085.07	629.479	928.035	744.092		0.421592	0.378026	0.383138	0.533626	0.364885	0.379124	0.426988	0.414649	0.462307	0.341691	0.417855	0.390187	0.433212	0.358151	0.352547	0.383185	0.357118	0.347432	0.368533	0.401629	0.337541	0.406313	0.395643	0.381961	0.454269	0.372051
																								0.448359	0.385215	0.390864	0.412064	0.411506	0.37217	0.406919	0.424116	0.459625	0.337374	0.409926	0.407665	0.471983	0.412055	0.354107	0.389747	0.35641	0.354581	0.408122	0.411446	0.331674	0.383867	0.393304	0.393817	0.456744	0.399058
																								0.432003	0.376283	0.385911	0.405115	0.363926	0.386218	0.422813	0.470227	0.438122	0.323729	0.410059	0.399728	0.418209	0.421586	0.355309	0.40573	0.346534	0.326212	0.401174	0.407926	0.329831	0.389006	0.391216	0.389029	0.444334	0.435475
																								0.434381	0.37595	0.398266	0.400489	0.374381	0.374282	0.409672	0.404758	0.463246	0.341928	0.42916	0.412391	0.421539	0.350549	0.349399	0.383825	0.351935	0.329088	0.401237	0.37113	0.34412	0.388568	0.391151	0.370309	0.456324	0.430488
																								0.468375	0.369208	0.37949	0.404804	0.392141	0.379817	0.422352	0.415716	0.519332	0.356439	0.388183	0.407727	0.398937	0.384101	0.374853	0.398809	0.331098	0.350493	0.41246	0.43363	0.355065	0.379339	0.38208	0.392286	0.424985	0.378134
																								0.447883	0.389442	0.399123	0.40672	0.41706	0.369809	0.408711	0.517113	0.455265	0.323327	0.398578	0.40511	0.432596	0.376917	0.359626	0.397929	0.416306	0.356395	0.405219	0.423363	0.321249	0.380747	0.399258	0.455886	0.458436	0.382505
																								0.423563	0.377438	0.422135	0.4114	0.378303	0.408589	0.43017	0.412833	0.456265	0.337876	0.400408	0.395928	0.436985	0.392557	0.354873	0.375438	0.364044	0.336418	0.403562	0.416668	0.360908	0.3525	0.391522	0.390983	0.424251	0.420542
																								0.444857	0.374241	0.394028	0.412906	0.407374	0.378567	0.429652	0.442083	0.478717	0.326823	0.429429	0.404355	0.398401	0.423609	0.36332	0.389018	0.373868	0.358292	0.400838	0.389483	0.329047	0.385319	0.416044	0.388424	0.44831	0.385325
																								0.439735	0.378284	0.403215	0.492523	0.379221	0.38198	0.432318	0.437169	0.466508	0.331822	0.405269	0.418625	0.395032	0.391014	0.372091	0.382475	0.35521	0.341659	0.403795	0.398671	0.361656	0.398456	0.373347	0.406386	0.462462	0.395481
																								0.390081	0.416132	0.389655	0.407413	0.383018	0.383848	0.418286	0.427255	0.478755	0.328188	0.380236	0.400982	0.465011	0.383064	0.358545	0.385267	0.358102	0.328824	0.383352	0.385725	0.322345	0.355322	0.379802	0.382319	0.457646	0.384023
																								0.426182	0.383764	0.382497	0.463341	0.371121	0.370818	0.400863	0.441376	0.439133	0.321278	0.397638	0.408682	0.367902	0.409737	0.340099	0.369207	0.379334	0.34533	0.378489	0.410588	0.306835	0.414433	0.377347	0.393505	0.413303	0.378258
																								0.434566	0.403107	0.39014	0.40815	0.44414	0.365558	0.405627	0.422187	0.432763	0.385031	0.413313	0.39601	0.399492	0.380289	0.345013	0.383125	0.405882	0.330423	0.393602	0.424457	0.327041	0.392908	0.408082	0.40183	0.421668	0.399277
																								0.544903	0.569009	0.589017	0.526163	0.563617	0.554885	0.52754	0.642302	0.548244	0.518235	0.753653	0.600079	0.58908	0.455804	0.500342	0.542025	0.637395	0.382505	0.495053	0.461447	0.446653	0.543335	0.587209	0.523073	0.559524	0.507099
																								0.718599	0.665772	0.682902	0.638113	0.605281	0.628101	0.624205	0.717965	0.59008	0.605399	0.806335	0.723591	0.645859	0.481198	0.51659	0.618253	0.61052	0.411346	0.54858	0.457527	0.507518	0.643261	0.777187	0.612263	0.644541	0.557759
																								0.732389	0.93073	1.07083	0.86153	0.798062	0.888519	0.777479	0.921473	0.645731	0.793046	1.54423	1.03543	0.857412	0.739805	0.624434	0.914369	0.893524	0.458619	0.715645	0.675107	0.737536	0.869771	1.18599	0.821776	0.848523	0.807333
																								1.17932	1.2871	1.48384	1.25338	1.24963	1.0999	1.08527	1.30049	0.905384	0.959726	2.13503	1.67543	1.19746	1.09857	0.765766	1.45768	1.06164	0.503892	0.951555	1.00254	1.81144	1.32982	1.42713	1.17903	1.35134	1.40312
																								1.25923	1.72195	2.05367	2.12238	1.30952	1.27924	1.24619	1.59458	1.06685	1.22839	2.85882	2.41315	1.68329	1.89562	0.959801	2.42635	1.3205	0.572317	1.05008	1.01311	3.02577	1.35327	1.80753	1.319	1.9314	1.63547
																								1.34827	2.0996	2.58912	2.03867	1.57489	1.97578	1.53196	2.01337	1.25825	1.7059	4.13146	3.20618	2.18449	2.86979	1.22032	5.76458	1.43092	0.646227	1.1869	1.17832	2.82288	1.66717	2.32401	1.80514	2.13618	2.2905
																								1.55261	2.46361	2.56561	2.92526	2.03254	1.92936	1.82195	2.31036	1.57716	1.75186	3.98302	4.25917	2.57039	2.4858	1.60577	8.19953	2.61377	0.779304	1.28375	1.15439	2.34275	1.82742	2.18766	2.04379	3.0075	2.32551
																								1.61293	3.02672	3.0101	3.91872	2.41698	2.3174	2.00066	2.89554	2.04734	2.23262	3.35191	3.79508	2.78341	2.93752	2.33758	7.54479	1.88876	0.872156	1.57472	1.34255	3.27958	1.78164	2.88323	3.23039	5.52486	3.00497
																								1.98701	2.8889	2.96008	4.66688	2.63435	2.3773	2.67965	2.92504	2.21113	2.83656	5.62225	5.4215	3.28957	2.90518	3.08591	5.46743	1.72459	1.01826	1.56458	1.384	2.94881	2.17089	3.4106	2.53811	3.87243	3.23625
																								2.4658	4.01272	3.49983	4.3798	3.18146	2.55282	2.81255	3.66782	2.27741	3.41489	5.0578	5.35021	5.01051	3.64169	3.11144	11.4698	2.44557	1.1406	2.03234	1.61156	4.08869	3.01685	2.54079	3.79562	7.19821	3.04058
																								2.0653	3.41014	3.91494	4.94685	3.32662	2.5354	3.45034	3.32638	2.4076	4.52084	4.33809	5.17238	4.46171	4.0389	3.24329	6.99007	2.22076	1.28727	1.74491	1.91038	3.62778	2.38582	2.5863	3.97372	6.82388	3.00967
[truncated: 186 more columns]

## Sheet: Figure 3
Figure 3B																					Figure 3C																								Figure 3E
mTORC1 activator														Ctrl							CTRL									mTOR activator													Con	MHY1485	Ctrl				mTOR activator
1	1	1	1	1	1	1	1	1	1	1	1	1	1	1	1	1	1	1	1	1	222.975	425.35	171.517	105.532	194.156	340.204	238.119	151.512	163.944	203.311	193.587	211.463	98.352	104.572	171.472	154.377	307.793	350.519	153.393	146.634	240.072	261.315	418.253	9.52024	3.00452	2.31176	2.56353	2.57228	1.66678
1.00265	1.00548	0.999028	0.99662	0.997726	1.01445	1.00346	1.00149	1.01246	0.998387	0.996527	1.00593	1.00249	1.00937	0.999779	1.00728	0.985365	0.990105	1.00649	0.970968	0.998219	219.287	419.075	172.089	104.195	194.513	331.476	237.517	152.355	162.278	202.038	192.422	211.343	97.104	101.806	169.031	154.862	294.913	342.816	153.663	149.448	241.18	260.806	170.53	24.0283	3.04233	2.45648	2.45818	2.67392	1.76533
1.0022	1.00049	0.997887	0.989515	0.994553	1.01074	1.00355	1.00832	1.02139	0.999737	1.00183	1.01397	1.00624	1.03571	0.994317	0.991829	0.980541	0.956385	1.00113	0.962826	0.994807	219.385	415.808	172.866	105.373	196.487	319.463	236.823	152.208	162	202.894	194.881	208.601	95.624	103.281	167.969	159.038	282.014	338.138	155.376	152.022	238.495	259.794	189.877	4.2034	3.10567	2.55473	2.62493	2.7855	1.69023
1.00626	1.0084	0.988489	0.999895	0.995387	1.03289	0.994546	1.01717	1.03333	1.00751	0.9971	1.0135	1.00523	1.02851	0.994555	1.00389	0.988117	0.988314	0.998203	0.957071	0.993477	217.836	413.275	173.299	103.675	198.99	316.986	235.149	152.564	161.23	203.546	194.248	209.083	96.368	100.417	166.937	159.992	274.222	335.544	159.921	152.522	238.487	257.921	599.721	15.9787	3.02745	2.427	2.59704	2.78571	1.71218
1.00628	1.00752	0.982126	1.00378	0.996223	1.02674	1.00122	1.01069	1.04148	1.01666	1.00415	1.02331	1.00634	1.05905	0.997513	1.00537	1.00124	0.991915	0.998093	0.966602	0.98541	217.836	408.675	172.424	105.077	200.623	312.782	236.884	153.799	162.493	204.985	195.238	209.669	98.56	100.205	162.66	159.077	265.437	332.524	162.23	152.53	235.991	257.497	267.821	6.01922	2.94816	2.39341	2.64085	2.78591	1.69769
1.00912	1.01468	0.977727	0.987612	0.985826	1.02762	0.99519	1.01148	1.03639	1.01953	1.00548	1.03422	1.01538	1.06916	0.997303	0.995511	0.9873	0.943353	0.992248	0.972983	0.982372	217.721	403.483	173.136	103.947	202.553	308.728	236.464	153.11	161.696	204.977	194.816	209.294	96.744	100.144	159.415	155.354	258.625	330.548	163.989	151.709	234.766	256.758	165.051	21.12	2.87808	2.55561	2.62289	2.9346	1.6911
1.00266	1.01736	0.983339	0.990691	0.98706	1.02713	0.983447	1.02785	1.04654	1.02648	1.00119	1.03366	1.01769	1.07676	1.00165	1.01483	0.993779	0.945042	1.00102	0.975343	0.985934	216.762	400.65	173.465	102.314	202.92	307.925	236.241	154.63	158.415	206.091	196.954	209.348	95.608	100.971	159.717	153.6	252.016	328.571	166.455	153.231	234.829	255.327	209.521	12.6981	3.11243	2.45889	2.54762	2.73723	1.71812
1.01031	1.0215	0.976331	0.999312	0.992565	1.02519	0.988946	1.02247	1.04174	1.02451	1.00758	1.02911	1.02109	1.07405	0.993975	1.01143	0.981897	0.970876	1.011	0.988858	0.991723	218.549	400.625	173.459	105.166	204.322	303.415	236.549	155.155	159.211	205.864	199.633	210.5	95.744	101.536	159.874	156.092	248.789	327.844	171.977	155.052	233.495	257.273	211.834	22.6104	3.13996	2.45195	2.69184	2.78274	1.77118
1.00225	1.01458	0.981253	0.993527	0.990855	1.03271	1.00033	1.01749	1.03506	1.01446	1.01552	1.03458	1.00895	1.06193	0.99608	1.00192	0.988017	0.968416	1.0085	0.980543	0.998664	216.82	397.942	173.552	103.03	202.839	296.925	236.319	155.269	161.893	206.046	196.578	208.505	95.792	100.932	159.415	154.369	244.5	325.719	175.152	154.358	234.865	255.867		0.347217	3.07315	2.55771	2.73734	2.72704	1.68816
1.00588	1.01587	1.00286	1.00611	1.00361	1.03534	1.01576	1.02189	1.02462	1.00785	1.01382	1.03744	1.00591	1.04909	0.998295	1.01647	0.986905	0.942281	1.00322	0.975502	0.996628	215.475	394.033	172.751	102.391	204.477	293.816	235.62	156.025	163.115	206.318	197.954	208.968	92.576	102.532	158.717	153.985	238.947	324.946	177.247	154.403	234.297	252.703		53.315	2.9508	2.51392	2.58614	2.76372	1.77912
1.00842	1.01676	1.00777	1.0145	1.01145	1.03421	1.02456	1.00176	0.997174	0.997152	1.01406	1.02808	0.999754	1.03356	0.995576	0.996553	0.976721	0.939438	0.998123	0.963799	0.992765	215.787	392.367	175.686	103.876	204.583	288.327	234.667	155.314	163.281	208.5	198.716	209.081	93.648	103.871	158.95	160.646	233.439	322.874	175.59	154.724	232.865	256.612		1.80598	2.89578	2.47702	2.66332	2.74303	1.64274
1.00892	1.01738	1.01564	1.01498	1.01287	1.03857	1.02612	1.01092	0.995845	0.989112	1.0109	1.02677	1.01281	1.05726	0.997388	0.98953	0.989976	0.97799	0.995358	0.97235	1.00448	214.664	394	175.753	101.805	205.573	291.864	234.192	155.451	163.985	206.924	201.367	208.588	93.328	102.871	159.786	158.631	227.45	324.483	177.556	155.575	231.315	255.036		4.8461	3.0632	2.46089	2.56566	2.79623	1.68972
1.00927	1.01564	1.00373	0.998681	1.02131	1.04103	1.031	1.00819	1.00818	0.997185	1.01917	1.0244	1.01037	1.0478	0.998369	1.01406	0.973082	0.960381	1.00682	0.959293	1.00405	214.902	391.717	176.1	102.935	204.126	286.524	233.973	155.288	164.563	206.333	201.633	210.941	91.824	104.004	159.642	161.923	223.518	323.42	177.612	155.142	232.306	254.418			3.0847	2.52725	2.60061	2.83106	1.79976
1.00825	1.02377	1.00668	1.01421	1.01645	1.05514	1.02809	1.02565	1.02566	1.01497	1.02693	1.04775	1.02426	1.07194	0.996514	0.987468	0.980062	0.952047	1.01224	0.959189	1.00761	211.344	389.467	176.396	102.136	206.618	283.803	232.407	154.639	167.207	205.333	202.716	210.235	93.76	106.129	162.094	164.962	217.326	322.451	174.882	153.522	228.874	255.491			3.16925	2.55851	2.56722	2.74871	1.74456
1.02345	1.0297	1.00061	1.01857	1.02877	1.07836	1.03396	1.04752	1.05067	1.0252	1.04948	1.05774	1.03519	1.10674	1.00338	1.00018	0.975291	0.94229	0.999679	0.989657	1.00916	211.246	389.308	175.517	101.521	205.99	281.218	230.717	153.146	165.6	207.583	204.844	209.703	89.304	108.32	163.943	168.023	212.003	321.19	171.966	153.881	227.73	252.63			3.23861	2.5172	2.57045	2.87781	1.80928
1.02865	1.03956	1.00337	1.02707	1.03372	1.07082	1.0381	1.04856	1.07627	1.04893	1.05701	1.05327	1.0435	1.13659	1.00281	0.995403	0.984073	0.940904	1.00352	1.00572	1.0103	211.893	387.4	176.976	101.598	209.719	279.653	231.188	153	167.163	208.477	208.587	208.897	87.672	108.201	161.736	169.823	208.53	323.464	172.624	154.403	227.874	252.945			3.19996	2.45678	2.61704	2.80004	1.83125
1.03048	1.03792	0.996215	1.01953	1.03533	1.07196	1.02263	1.05881	1.08307	1.05075	1.05896	1.07522	1.04793	1.1405	1.00441	0.993919	0.979745	0.948899	1.00686	0.988762	1.00314	210.189	387.683	176.084	101.402	209.236	276.401	230.149	152.97	167.456	207.258	209.596	207.733	87.344	110.91	163.006	173.169	205.521	323.286	171.18	154.933	228.315	251.994			3.06715	2.75315	2.47189	2.70457	1.74303
1.04351	1.04323	0.988655	1.01995	1.03876	1.08008	1.03057	1.06502	1.09119	1.06541	1.06144	1.06756	1.0657	1.16351	1.0038	1.00146	0.973645	0.910927	1.01147	0.981532	1.01178	210.68	384.35	176.931	103.562	210.568	274.789	230.037	153.113	170.578	207.47	210.523	209.206	87.328	111.259	163.635	173.408	203.698	323.9	170.202	158.037	230.252	252.424			3.11872	2.69408	2.68017	2.8208	1.74266
1.03197	1.04124	1.00397	1.02055	1.03765	1.08281	1.04123	1.07224	1.0844	1.05235	1.06688	1.07054	1.06341	1.1583	0.997858	1.01705	0.972988	0.948639	1.01149	1.00256	1.01555	206.779	387.058	177.201	103.456	211.085	275.347	228.507	151.719	170.144	207.258	211.092	208.115	89.024	113.255	163.862	178.939	200.16	323.98	169.786	158	229.712	251.37			3.08784	2.59933	2.59054	2.80101	1.73045
1.03309	1.04448	1.01304	1.02548	1.05071	1.08184	1.04093	1.06375	1.0778	1.04322	1.07264	1.06183	1.04633	1.16472	1.00795	1.00318	0.975171	0.952453	1.00658	0.988742	1.0171	208.115	384.742	179.654	102.882	211.734	273.544	227.802	151.978	169.73	211.326	215.991	208.534	88.08	116.439	164.333	182.015	199.601	325.626	169.455	161.298	231.09	253.061			3.03707	2.58982	2.5958	2.77157	1.77891
1.0349	1.0421	1.01982	1.03906	1.04619	1.07939	1.04307	1.06788	1.07476	1.04438	1.0629	1.06713	1.05546	1.15844	1.00326	0.995521	0.982122	0.971418	1.0099	0.997951	1.0173	204.893	387.267	178.645	103.775	212.98	273.068	226.246	149.402	170.389	211.47	214.78	210.855	92.048	118.025	163.572	182.346	197.026	327.235	166.905	161.172	232.964	252.103			3.15395	2.69231	2.53818	2.67372	1.72246
1.03523	1.04908	1.01997	1.03809	1.0556	1.08542	1.05252	1.0737	1.08702	1.03588	1.06798	1.06821	1.05631	1.13096	1.00855	0.996357	0.973567	0.954307	1.00869	1.01497	1.02193	203.877	385.008	180.418	104.142	212.874	275.15	227.099	152.427	173.03	208.068	214.78	212.066	92.848	118.809	164.126	185.585	196.684	326.995	164.405	163.821	232.072	250.255			3.16153	2.59168	2.68916	2.92001	1.92393
1.03276	1.04549	1.03077	1.03873	1.05177	1.09192	1.05821	1.06362	1.06788	1.03785	1.06754	1.06648	1.06175	1.13269	1.00385	1.00602	0.985681	0.954381	1.01739	0.988405	1.01765	203.164	383.15	180.944	103.864	212.719	277.932	227.459	152.167	175.996	207.462	216.816	212.89	92.336	121.356	165.541	187.777	194.924	326.522	160.815	164.873	231.622	252.061			3.04389	2.56385	2.78912	2.92766	1.78442
1.03698	1.04825	1.03138	1.03885	1.06372	1.08554	1.06921	1.06447	1.0592	1.03859	1.07418	1.06661	1.05185	1.13612	1.01211	0.996593	0.985839	0.958111	1.01195	0.991255	1.02184	202.254	382.392	182.55	106.982	216.106	273.939	228.587	154.21	180.578	200.742	214.339	213.167	93.08	121.489	167.61	187.492	194.06	327.245	161.815	163.149	232.549	254.933			3.14003	2.62266	2.74286	2.88554	1.77669
1.0382	1.04637	1.03148	1.03951	1.06341	1.09096	1.07078	1.06607	1.05826	1.02741	1.07559	1.05234	1.05762	1.12608	1.01443	1.00584	0.976031	0.941036	1.00815	1.00053	1.02232	199.869	386.475	181.89	103.846	230.498	276.667	230.298	156.632	186.007	195.076	211.872	212.064	93.16	121.647	165.403	187.031	193.429	329.565	158.977	163.866	231.451	254.873			3.16685	2.78415	2.69004	2.78322	1.77979
1.0426	1.0478	1.03554	1.04068	1.071	1.09291	1.06461	1.07579	1.05625	1.03055	1.0776	1.06204	1.05848	1.13457	1.01362	0.997327	0.968508	0.946095	1.00523	1.01233	1.0172	202.598	387.017	183.517	105.343	269.548	284.497	231.676	159.158	189.926	191.023	218.752	209.257	91.32	121.295	164.585	182.231	195.037	330.777	157.455	164.037	233.198	255.279			3.21501	2.74321	2.70594	2.87134	1.7598
1.0482	1.05485	1.03028	1.04848	1.06818	1.09864	1.06584	1.0744	1.0743	1.04915	1.08299	1.07648	1.06597	1.16339	1.01251	0.999301	0.979686	0.953013	1.01091	0.994169	1.02133	199.205	398.917	184.658	105.177	352.121	291.721	233.648	157.881	213.152	186.462	225.385	208.476	87.808	117.975	162.698	177.808	196.806	332.095	155.281	163.433	236.153	260.376			3.17448	2.68531	2.68178	3.06308	1.88332
1.04246	1.05979	1.01347	1.04166	1.07011	1.09431	1.06464	1.06814	1.07866	1.0536	1.07899	1.0688	1.07431	1.16125	1.00896	1.00072	0.978228	0.968364	1.00926	1.00875	1.01396	200.82	418.983	184.535	105.367	485.457	310.054	237.203	158.349	265.77	182.242	240.238	206.26	85.384	116.086	157.214	172.446	195.669	331.672	150.595	162.485	233.793	275.048			3.10996	2.70205	2.7316	3.03341	1.80947
1.04455	1.06478	1.00294	1.03545	1.05552	1.09066	1.0513	1.08263	1.10076	1.05608	1.08303	1.07961	1.07469	1.19097	1.01604	1.01085	0.964352	0.984553	1.00879	1.02003	1.00689	205.008	480.975	187.712	111.562	659.814	338.129	246.98	157.954	325.993	181.97	255.578	206.674	80.792	114.115	154.428	167.408	194.524	329.56	145.017	162.463	234.117	325.964			3.25513	2.55877	2.74049	2.8586	1.75737
1.05863	1.06478	1.00065	1.03971	1.05417	1.09888	1.04292	1.08704	1.118	1.07766	1.08493	1.08002	1.09747	1.19589	1.01947	1.01603	0.962523	0.974472	1.00255	1.02402	1.00989	205.59	597.25	193.972	124	810.362	371.571	269.377	161.166	352.83	182.083	262.128	203.797	78.824	113.917	151.881	161.692	194.14	328.194	139.82	160.291	231.234	416.43			3.13874	2.70817	2.72738	2.96991	1.79287
1.0539	1.06411	1.00219	1.04147	1.06054	1.10571	1.04625	1.0872	1.11506	1.07442	1.08299	1.07971	1.10555	1.21597	1.01943	1.01113	0.972889	0.968161	0.999717	1.03419	1.01265	215.049	708.108	205.747	136.32	915.382	410.122	304.981	169.455	346.415	183.682	262.202	202.235	76.504	111.77	149.384	158.685	192.469	327.531	131.5	156.918	230.577	521.8			3.22339	2.69408	2.79212	2.9624	1.87526
1.05154	1.06267	0.997787	1.03608	1.0594	1.11059	1.04914	1.08298	1.1119	1.07298	1.08931	1.0813	1.09099	1.19428	1.01704	1.01331	0.970418	0.981733	1.00725	1.03172	1.014	217.123	798.675	231.571	156.598	977.538	447.211	345.569	189.078	328.585	186.386	254.303	203.414	74.128	111.392	145.17	158.208	191.852	325.59	129.815	159.298	227.414	614.327			3.1756	2.7918	2.51921	3.018	1.85109
1.05624	1.06636	1.00285	1.0366	1.06172	1.11084	1.05341	1.08699	1.0978	1.05733	1.08821	1.08716	1.08612	1.18179	1.01502	1.00033	0.964334	0.968275	1.01587	1.04661	1.01023	227.434	857.95	268.569	174.544	995.266	487.19	382.576	216.068	308.318	185.492	246.266	202.101	70.808	112.892	145.748	158.577	189.492	325.609	124.427	159.216	230.432	687.067			3.14088	2.63474	2.70773	2.90409	1.73499
1.05167	1.05979	1.00727	1.03954	1.06828	1.1198	1.05612	1.0769	1.09181	1.05098	1.09081	1.08052	1.08195	1.17511	1.0183	0.997786	0.961217	0.982173	1.0162	1.02238	1.01296	234.639	896.783	309.409	187.391	1006.69	520.102	399.72	241.9	290.963	191.614	239.982	203.267	71.696	111.633	142.692	156.308	186.698	324.007	119.798	157.575	223.595	733.103			3.18327	2.77728	2.75738	2.98129	1.86351
1.05744	1.06157	1.01759	1.0469	1.08641	1.11789	1.06726	1.09105	1.08997	1.05541	1.09281	1.08787	1.10655	1.18064	1.02588	1.00923	0.966719	0.976307	1.01357	1.01426	1.01328	245.189	910.45	349.31	195.148	1010.05	551.347	401.627	266.108	278.83	198.712	232.862	204.157	72.36	115.378	141.629	159.923	185.625	322.634	118.466	157.702	223.766	762.145			3.13334	2.57955	2.73448	3.01111	1.82694
1.05406	1.06484	1.01406	1.04849	1.07788	1.12199	1.06065	1.08162	1.07321	1.04718	1.10075	1.08265	1.10309	1.17145	1.02397	0.998719	0.973627	0.997563	1.01748	1.01221	1.02191	257.877	909.083	382.004	193.154	1009.06	566.061	385.375	279.728	268.807	204.204	224.404	206.62	71.744	120.065	141.56	158.992	182.16	323.281	116.27	156.082	223.73	779.424			3.28991	2.76652	2.80962	2.75372	1.85963
1.06621	1.06497	1.01885	1.0521	1.09048	1.12453	1.07364	1.08887	1.08893	1.04092	1.09334	1.09298	1.11064	1.17372	1.02687	1.00055	0.973581	0.989757	1.00712	1.01551	1.01984	270.492	894.15	407.504	192.024	1003.42	576.497	362.13	289.593	262.822	214.023	218.963	206.429	70.432	122.881	141.465	157.738	177.91	322.554	113.073	158.284	222.432	793.358			3.18737	2.67071	2.648	2.88417	1.85799
1.05865	1.07358	1.03962	1.05599	1.09442	1.12586	1.08452	1.08264	1.08477	1.03298	1.08732	1.09013	1.10844	1.15311	1.02466	1.00615	0.965408	0.953626	1.01728	1.00128	1.0258	283.393	862.208	414.723	182.485	997.824	576.265	335.576	289.302	256.589	225.379	213.495	208.544	73.096	126.597	140.673	159.754	174.342	320.041	111.966	157.828	221.595	795.594			3.20624	2.64297	2.71276	2.83775	1.84537
1.05785	1.06215	1.0481	1.06016	1.09997	1.13477	1.09267	1.08739	1.06834	1.03198	1.09417	1.09321	1.11046	1.16367	1.02851	1.00657	0.973329	0.933379	1.02092	1.00239	1.02387	291.975	831	406.357	174.811	974.93	565.803	314.458	283.377	258.448	232.242	208.413	210.934	72.4	129.748	141.868	160.308	170.51	319.437	112.365	159.246	221.595	799.17			3.20724	2.60081	2.59967	2.93474	1.83468
1.06577	1.07167	1.04025	1.06036	1.10475	1.12849	1.08899	1.08784	1.08322	1.03384	1.10185	1.09851	1.12011	1.16679	1.02361	0.999622	0.978533	0.985475	1.01702	0.991197	1.02585	294.197	776.283	386.288	159.473	941.276	552.299	295.997	267.309	255.685	241.583	209.688	211.407	71.328	130.547	141.623	163.115	167.997	318.905	112.567	158.724	221.108	785.6			3.32776	2.79478	2.84839	3.03943	1.79232
1.05897	1.07081	1.03217	1.05981	1.09812	1.13437	1.08227	1.09085	1.08352	1.03178	1.09639	1.09248	1.10829	1.17432	1.02782	1.00423	0.958409	0.974382	1.01473	0.998355	1.021	292.631	713.975	361.658	146.456	888.93	523.803	278.787	239.39	249.826	250.735	209.679	212.113	72.92	132.651	143.478	167.208	163.994	317.243	110.096	157.067	216.847	768.727			3.19732	2.7472	2.73477	2.91108	1.86642
1.06188	1.07173	1.03088	1.05488	1.10307	1.12171	1.0751	1.11207	1.10505	1.04488	1.11019	1.09931	1.11886	1.19398	1.02736	0.988624	0.958944	0.970596	1.01265	1.00248	1.02582	288.279	645.317	334.173	133.917	808.08	496.898	267.117	210.238	248.411	256.879	212.862	212.586	71.744	131.745	142.113	175.846	161.064	316.071	111.517	157.5	218.207	749.982			3.16657	2.65189	2.84797	2.96702	1.8471
1.06439	1.07391	1.03002	1.04523	1.09897	1.12973	1.0708	1.10224	1.11413	1.06076	1.11872	1.09957	1.12336	1.21018	1.0271	1.01515	0.980598	0.972424	1.01818	0.980171	1.02213	278.049	587.708	308.394	123.627	721.613	455.02	265.588	190.28	255.852	262.561	214.514	213.544	73.72	130.176	143.572	176.377	160.832	317.294	113.506	158.761	220.18	720.964			3.29452	2.9158	2.71506	2.94353	1.87301
1.0672	1.08312	1.01527	1.05042	1.0959	1.12261	1.07055	1.09767	1.11936	1.05036	1.10694	1.10841	1.15059	1.20844	1.02705	1.00746	0.977917	0.994124	1.01252	0.993542	1.02054	267.771	532.558	281.812	117.45	622.558	417.592	264.978	175.116	255.393	264.901	216.45	215.38	76	130.288	144.591	182.592	159.644	318.355	114.646	161.627	220.018	677.467			3.27212	2.7991	2.74735	2.92146	1.84292
1.06869	1.0767	1.01164	1.04807	1.0996	1.12746	1.07187	1.10555	1.13276	1.05929	1.11016	1.10281	1.14644	1.20053	1.02639	1.01579	0.967301	0.976036	1.01005	1.00439	1.01559	257.287	486.858	256.877	112.468	537.116	390.109	268.9	166.383	264.385	270.985	222.174	216.657	76.352	130.601	147.27	187.939	158.453	317.944	113.994	161.642	219.685	625.897			3.35111	2.85917	2.69697	3.20805	1.81771
1.06826	1.0895	1.01522	1.04475	1.09315	1.1216	1.07472	1.11623	1.12949	1.07902	1.11177	1.12428	1.15186	1.23036	1.02439	1.00262	0.966535	0.977394	1.01451	1.01776	1.02849	243.926	448.65	235.156	111.408	462.578	369.415	275.54	161.629	266.055	275.008	225.028	218.448	77.632	128.982	147.434	188.939	158.309	318.781	116.23	163.172	219.261	566.042			3.40371	2.77603	2.75903	2.83064	1.88421
1.08302	1.09238	1.01572	1.04895	1.08955	1.12635	1.06708	1.11261	1.14572	1.08256	1.11876	1.12485	1.14939	1.23397	1.02474	1.01605	0.9719	0.975987	1.01898	1.01743	1.01969	237.918	422.467	221.13	109.432	405.829	345.864	281.587	159.363	269.259	278.97	228.495	221.552	96.944	131.036	148.881	194.008	158.625	318.874	117.101	162.179	220.946	509			3.42059	2.96367	3.11702	3.19348	1.84391
1.07537	1.08224	1.01318	1.04644	1.09081	1.12584	1.06164	1.09738	1.11155	1.07089	1.11787	1.12595	1.14448	1.21669	1.02844	1.01389	0.975507	0.973026	1.01828	1.00686	1.0146	228.885	400.183	213.123	110	360.256	332.959	286.513	156.682	268.563	284.674	230.413	222.672	81.424	133.813	150.226	198.792	158.952	321.043	117.899	166.298	221.432	455.103			3.62584	2.96761	2.92057	3.12846	1.89998
1.07971	1.08721	1.01513	1.04564	1.09842	1.12608	1.05582	1.10664	1.14595	1.08221	1.11968	1.12477	1.15761	1.24529	1.02858	1.02088	0.978134	0.987497	1.01597	1.01727	1.01905	222.148	382.792	209.405	109.728	326.769	326.252	293.823	158.475	273.237	290.742	234.706	225.177	85.464	133.291	152.44	200.323	157.949	320.922	118.635	164.806	221.207	402.479			3.73991	2.80408	2.96435	3.12904	1.8559
1.08292	1.08944	1.00809	1.04787	1.08737	1.12707	1.04892	1.10331	1.15901	1.08526	1.12961	1.13105	1.17151	1.26657	1.0263	1.01672	0.965814	0.988837	1.02551	1.00173	1.01074	216.541	373.85	208.175	110.468	301.357	322.905	298.716	157.436	272.055	291.129	235.606	228.434	85.512	135.968	154.478	202.777	160.293	323.189	119.798	164.612	221.856	363.776			3.55554	3.13275	2.93285	3.26646	1.91571
1.08638	1.09414	1.00907	1.04718	1.09495	1.12692	1.04968	1.11169	1.1468	1.0892	1.13118	1.1285	1.17134	1.26714	1.02982	1.00438	0.97615	1.00658	1.02232	0.984058	1.00751	210.869	369.667	207.788	111.959	280.171	324.918	304.84	158.889	273.582	299.099	239.67	232.181	86.944	135.763	156.491	200.9	161.027	325.539	122.017	170.41	224.099	327.321			3.8486	3.11052	2.9822	3.11293	1.92165
1.09199	1.10105	0.99966	1.05554	1.08598	1.12651	1.04519	1.10228	1.15949	1.09346	1.12228	1.13753	1.19161	1.26365	1.02149	1.01809	0.974142	0.979778	1.0191	1.00495	1.01472	207.59	365.95	211.065	113.29	265.181	321.619	309.958	159.823	275.933	306.583	243.615	235.951	87.92	134.755	158.73	201.015	163.427	327.753	123.326	168.627	223.856	300.594			3.72531	2.85497	2.96691	2.99356	1.86129
1.09283	1.09811	1.0042	1.05278	1.09048	1.1293	1.05238	1.10172	1.14806	1.09329	1.12517	1.14855	1.17792	1.28105	1.02577	1.0122	0.976868	1.02266	1.0148	1.01855	1.01035	202.541	363.317	214.002	110.556	256.206	322.701	316.351	161.347	279.211	313	248.037	238.26	89.96	135.705	159.685	202.085	164.476	328.689	124.483	170.172	222.459	276.733			3.8982	3.13576	3.0251	3.12924	1.87351
1.08711	1.09311	1.01048	1.05672	1.09849	1.12879	1.04587	1.11482	1.15093	1.09151	1.13609	1.14998	1.17402	1.27274	1.02583	1.0052	0.979202	1.01729	1.02266	1.02901	1.01758	204.631	366.258	215.82	114.385	249.633	326.565	320.582	162.289	281.841	321.735	249.771	243.397	93.48	136.82	161.308	201.615	167.437	331.505	128.59	169.933	224.937	258.467			3.68636	3.06792	2.89108	3.31538	1.79711
1.09286	1.09384	1.00887	1.06266	1.09725	1.12811	1.05477	1.12666	1.12442	1.07626	1.13499	1.13324	1.17354	1.25894	1.02874	1.02394	0.97811	1.00362	1.03051	1.01969	1.01906	202.23	368.908	218.69	115.769	246.422	328.884	324.966	162.935	280.722	327.568	251.771	246.586	96.936	139.094	164.56	202	168.357	332.429	127.18	170.276	224.396	244.515			3.5851	3.08047	3.07504	3.10865	1.9003
1.08531	1.0922	1.01568	1.06593	1.10657	1.14006	1.0699	1.12029	1.09183	1.06387	1.11567	1.11835	1.16176	1.22327	1.02405	1.01066	0.970293	1.02616	1.01664	1.01908	1.02228	200.77	374.117	219.561	116.391	244.678	327.544	329.837	164.94	284.618	333.939	255.156	251.902	96.744	140.809	168.39	207.192	171.992	335.279	128.534	171.41	225.847	234.236			3.81656	3.00022	2.93768	3.25265	1.85291
1.0783	1.09058	1.03093	1.06626	1.11802	1.1327	1.0803	1.11473	1.09076	1.05894	1.1264	1.12254	1.15728	1.19787	1.02538	1.00765	0.980182	1.01942	1.01477	0.997314	1.02874	200.057	380.092	221.569	117.177	245.724	335.463	334.174	167.316	286.278	341.106	256.991	255.302	100.264	143.079	172.126	211.939	173.687	337.304	130.607	171.791	228.306	230.758			3.63616	3.02968	2.97451	3.28522	1.87749
1.0814	1.0907	1.05209	1.08156	1.12973	1.13963	1.08522	1.12245	1.08851	1.05665	1.13599	1.12511	1.15522	1.182	1.02673	1.01576	0.973794	1.04115	1.01824	1.01197	1.03294	200.861	381.125	223.515	117.473	246.392	339.17	336.654	168.713	285.089	345.955	261.312	259.684	104.816	147.004	178.069	217.885	176.95	340.881	131.101	171.694	228.811	229.618			3.8101	3.11142	3.00334	3.34174	1.88341
1.08456	1.0881	1.05255	1.07961	1.13918	1.13613	1.10579	1.13542	1.08273	1.05487	1.14229	1.12325	1.15266	1.18114	1.02893	1.00363	0.972151	0.998624	1.02145	1.00979	1.04242	198.049	385.075	225.675	119.136	251.005	342.367	340.855	168.568	288.752	351.053	261.89	266.375	110.424	150.795	183.233	223.223	178.553	343.721	133.034	174.769	235.901	226.042			3.78568	2.94446	3.03978	3.18975	1.83379
1.08551	1.09594	1.05025	1.08193	1.12927	1.15072	1.08963	1.13159	1.0758	1.05153	1.13779	1.12546	1.15239	1.18224	1.02429	0.998753	0.973822	1.01078	1.02357	1.00368	1.02651	199.82	388.633	227.418	120.686	251.317	347.272	344.55	170.264	292.77	358.303	262.569	271.333	110.76	153.09	186.937	227.954	181.698	345.202	135.152	175.022	235.451	223.709			3.81945	3.05494	3.05888	3.21027	1.8545
1.09204	1.09729	1.04738	1.08281	1.1304	1.14679	1.08686	1.13942	1.09474	1.06669	1.14827	1.13386	1.16215	1.19092	1.02969	1.01853	0.96727	1.00835	1.0195	1.00707	1.02887	198.893	393.1	230.887	121.45	253.583	351.49	348.004	171.85	297.93	361.515	263.037	276.74	113.104	157.306	191.981	231.431	184.624	348.566	138.888	175.858	241.36	222.588			3.57329	2.9801	2.92702	3.14313	1.9091
1.09542	1.10217	1.03459	1.0855	1.12598	1.14036	1.07516	1.13309	1.11515	1.0804	1.14555	1.14202	1.17345	1.21428	1.02819	1.00605	0.9678	1.01811	1.02009	1.00503	1.02974	200.385	395.767	230.97	122.888	252.708	354.136	350.603	172.639	298.644	366.727	265.248	281.297	114.368	161.709	195.163	232.385	187.671	352.65	139.023	176.448	244.333	220.212			3.74062	3.04152	3.04764	3.24895	1.89007
1.09682	1.10545	1.03042	1.07226	1.12228	1.13505	1.06216	1.12959	1.13005	1.09076	1.15392	1.13651	1.18761	1.24071	1.02744	1.01857	0.964664	1.00849	1.03141	0.987565	1.01946	198.885	401.733	233.024	125.574	255.07	357.599	353.937	173.163	304.574	371.364	263.541	284.38	117.2	159.845	197.289	232.331	189.667	354.607	140.927	182.746	247.027	216.139			3.71185	2.92032	3.07304	2.99793	1.85374
1.09656	1.10446	1.02477	1.08396	1.11189	1.13997	1.06133	1.12138	1.15039	1.10419	1.15785	1.1471	1.19188	1.25035	1.02207	1.02293	0.962295	0.997639	1.02936	0.993371	1.01812	196.328	405.058	234.539	125.923	256.894	363.796	355.341	175.402	307.118	376.72	270.422	291.407	116.744	164.561	202.113	236.085	192.51	357.726	143.697	183.507	248.072	213.679			3.87796	3.04959	2.96299	3.40628	1.87071
1.10141	1.10373	1.0181	1.08094	1.11345	1.12718	1.05272	1.11683	1.1357	1.11351	1.15303	1.1568	1.18811	1.25958	1.02393	1.00255	0.956771	0.989563	1.03235	1.00914	1.01029	198.336	407.517	234.866	126.604	256.709	366.456	358.407	175.244	311.144	384.409	267.431	294.576	115.736	165.698	205.881	238.977	194.754	359.124	142.837	183.276	250.955	212.345			3.80557	3.04569	2.94568	3.21596	1.94491
1.10799	1.10605	1.01827	1.07495	1.11211	1.13801	1.06402	1.10695	1.14829	1.11102	1.15058	1.16616	1.20356	1.25388	1.02797	1.00025	0.960262	0.987916	1.02519	1.01202	1.00989	197.008	410.875	236.89	126.45	261.799	366.163	361.903	176.933	314.596	384.773	273.092	295.951	112.16	166.122	208.667	239.792	196.714	361.512	144.73	185.56	252.73	213.594			3.60221	2.94938	3.05828	3.36232	1.93631
1.10459	1.11921	1.02832	1.07563	1.11723	1.13828	1.06212	1.12831	1.13742	1.1118	1.1602	1.16941	1.21607	1.25964	1.02543	1.02251	0.973534	1.00606	1.02075	0.995376	1.02273	199.016	411.817	237.422	127.237	263.578	371.701	361.733	176.715	314.667	394.038	274.633	301.569	111.224	166.209	210.623	237.092	198.825	363.651	144.354	186.754	253.081	215.764			3.68823	2.87465	3.05819	3.17921	1.85532
1.10807	1.1156	1.03363	1.08052	1.12113	1.13805	1.06638	1.12547	1.12644	1.09838	1.15833	1.16294	1.21023	1.23752	1.02367	0.995421	0.966933	1.01948	1.02594	1.00167	1.01571	200.418	415.1	239.515	127.373	265.93	370.272	364.019	177.594	310.378	395.561	276.294	304.145	109.856	164.957	210.151	236.723	202.492	368.583	148.916	188.022	257.279	219.188			3.72331	3.0012	3.05701	3.21846	1.92289
1.09782	1.10825	1.04028	1.08327	1.13148	1.14178	1.08944	1.12044	1.1181	1.09136	1.16219	1.14771	1.18916	1.20986	1.0215	1.00895	0.968492	0.987262	1.03654	1.01424	1.01874	198.82	417.95	240.362	126.166	270.518	373.864	364.765	176.826	309.526	401.758	276.872	309.216	110.216	163.784	207.881	235.477	207.088	373.779	159.764	187.007	256.063	220.188			3.69625	3.03988	2.94966	3.14941	1.99478
1.09982	1.10765	1.04952	1.09387	1.13828	1.1449	1.08804	1.13513	1.11445	1.08249	1.16519	1.15104	1.20133	1.19943	1.02885	1.02095	0.975167	1.00157	1.03166	1.01286	1.02526	201.484	421.3	239.621	127.237	289.447	378.599	365.319	176.896	317.278	427.28	295.45	317.554	112.184	164.687	215.057	236.077	217.331	382.937	194.545	187.739	264.568	221.497			3.74236	3.05399	3.04948	3.19576	1.92549
1.10913	1.10452	1.04877	1.1018	1.13819	1.15343	1.09	1.13444	1.12492	1.07421	1.15704	1.1557	1.21043	1.1943	1.02121	1.01833	0.976645	0.996923	1.03276	0.995645	1.02811	200.139	425.192	239.862	127.42	314.06	380.49	366.653	177.316	322.474	480.258	374.193	364.554	114.072	167.856	262.692	250.877	238.932	397.821	240.416	200.105	273.856	221.691			3.87331	3.12615	3.03928	3.31405	1.91781
1.10728	1.11231	1.05375	1.10183	1.14286	1.14833	1.09237	1.12889	1.14213	1.10518	1.17038	1.16863	1.20744	1.20775	1.0186	1.009	0.981412	0.990015	1.0335	1.00674	1.02627	203.73	430.592	239.084	129.734	328.688	383.701	367.904	176.597	326.256	551.75	510.917	549.618	123.168	172.946	352.925	306.615	265.187	417.435	276.09	218.724	295.522	220.382			3.65226	2.97279	2.88324	3.23529	1.9892
1.11004	1.11246	1.04389	1.09841	1.13905	1.13695	1.08553	1.13238	1.15207	1.09921	1.16376	1.16075	1.22144	1.24123	1.0231	1.00079	0.973964	0.992919	1.02854	1.0033	1.01816	210.303	432.542	238.827	131.047	335.794	403	370.059	177.476	329.752	612.326	638.083	744.772	143.904	181.644	422.421	371.492	299.077	444.094	300.191	250.41	328.414	219.533			3.77082	2.97009	3.04977	3.21446	1.9245
1.11443	1.11839	1.03594	1.10552	1.1398	1.13802	1.0737	1.13141	1.16718	1.1108	1.1774	1.16768	1.23656	1.25188	1.03112	1.01502	0.984382	1.01386	1.02861	1.00363	1.02758	227.074	432.367	240.638	135.077	343.231	458.619	430.138	186.776	379.448	674.432	727.633	824.811	175.552	192.227	455.547	427.223	332.983	474.833	320.579	287.44	370.387	218.339			3.81065	3.21983	3.16011	3.19749	1.97847
1.11669	1.11479	1.03188	1.10253	1.13444	1.14153	1.07008	1.12918	1.17907	1.11715	1.16859	1.17476	1.23068	1.273	1.03035	1.0203	0.981227	1.0444	1.02577	1.02796	1.01453	431.779	433.65	240.831	135.189	353.729	561.163	559.661	202.761	443.011	754.856	803.954	866.213	204.232	203.083	471.377	473.192	372.853	512.568	338.607	335.858	403.613	216.418			3.63881	3.00156	3.11047	3.37068	1.95696
1.11443	1.1126	1.02273	1.08905	1.12721	1.14634	1.06592	1.12208	1.17872	1.10926	1.16634	1.17939	1.22865	1.28169	1.03146	1.01983	0.978605	1.01601	1.02514	0.988284	1.01155	530.91	453.767	245.297	134.698	369.603	658.714	676.279	218.958	528.211	854.318	886.505	898.953	227.136	218.996	472.069	519.062	419.506	554.816	361.764	395.769	429.757	218.351			3.79578	3.06026	3.12646	3.27741	1.91266
1.12065	1.11569	1.04084	1.09858	1.12427	1.14391	1.06141	1.13202	1.19873	1.10564	1.17461	1.17834	1.22367	1.27122	1.03186	1.01606	0.987511	1.00879	1.02128	1.00338	1.01188	728.549	503.1	247.965	136.195	395.201	727.32	811.16	242.939	658.704	952.962	929.716	925.186	248.328	235.237	464.208	568.946	467.141	597.374	389.927	466.224	448.27	219.448			3.69898	3.11063	3.06255	3.26531	1.96623
1.1185	1.11619	1.03931	1.09318	1.1302	1.14961	1.06473	1.13534	1.21269	1.11611	1.17145	1.17704	1.23308	1.27331	1.03116	1.0105	0.992277	1.00503	1.02035	1.03221	1.01109	924.369	600.567	249.082	135.148	427.869	754.701	885.198	295.006	763.137	1039.14	958.844	954.873	278.888	256.522	454.465	630.992	517.722	643.354	421.719	548.903	460.351	221.424			3.83829	3.03789	3.09237	3.30432	2.05859
1.12584	1.12252	1.04202	1.09645	1.13586	1.14828	1.08018	1.13681	1.21555	1.12871	1.18809	1.17452	1.23931	1.26727	1.03202	1.00612	0.979859	0.998485	1.02737	1.01203	1.01978	1020.25	755.85	550.182	434.03	440.985	779.095	917.165	364.877	793.718	1110.2	942.807	980.162	315.616	283.245	452.283	697.615	566.895	690.811	461.809	621.03	475.306	230.164			3.72451	2.93582	3.02269	3.44747	2.04538
1.12139	1.10594	1.04343	1.09144	1.13153	1.15209	1.07616	1.13556	1.18439	1.11019	1.18007	1.17839	1.21406	1.25244	1.02436	1.01565	0.988181	0.984279	1.02751	1.00451	1.01999	1015.49	941.008	746.539	732.669	369.568	793	928.13	439.236	793.933	1086.37	828.596	979.196	311.488	324.856	454.956	764.446	611.252	736.284	493.562	701.015	489.333	247.17			3.83178	3.00493	3.08346	3.28982	1.90672
1.11921	1.11624	1.06091	1.11269	1.14817	1.15069	1.08669	1.14253	1.18008	1.1092	1.17125	1.16961	1.22797	1.25799	1.02516	1.00001	1.00025	1.0039	1.02852	1.04159	1.02796	1020.83	1097.28	947.541	1033.49		809.075	930.793	523.885	802.485					378.072	472.396	833.831	652.434	780.107	524.584	756.351	515.135	285.982			3.77528	2.96611	3.11305	3.20938	1.90492
1.1127	1.11049	1.0641	1.11281	1.15866	1.15411	1.09572	1.15366	1.15535	1.09065	1.17267	1.16409	1.21374	1.21906	1.02603	1.01356	0.990184	0.992362	1.02685	1.02076	1.03493	1006.93	1227.62	1047.94	1032.48		839.571	939.593	615.341	839.611					497.115	479.742	886.977	690.652	817.978	555.079	811.351	547.847	346.036			3.81829	3.08445	3.04085	3.31298	1.92294
1.11509	1.11061	1.07091	1.10905	1.16703	1.16213	1.10083	1.14592	1.14708	1.09254	1.17792	1.17336	1.21053	1.23822	1.02758	1.00011	0.993356	0.998649	1.02561	1.02094	1.02936		1293.66	1046.24	934.041		861.014	985.805	726.166	819.448					652.705	478.868	897.585	723.684	851.014	580.023	842.022	585.432	430.467			3.80603	3.18307	2.9811	3.22126	1.97707
1.11789	1.10645	1.07026	1.11745	1.16999	1.16629	1.1003	1.14292	1.13468	1.08421	1.17828	1.1579	1.20893	1.21698	1.02557	0.997741	1.00005	0.974457	1.03123	0.99788	1.04711		1258.92	1046.07	933.562		884.027	1000.02	789.995	808.267					707.824	437.799	841.046	758.641	885.085	601.86	872.5	634.54	527.594			3.9176	3.12153	2.95426	3.20548	1.88837
1.11087	1.10915	1.09136	1.11557	1.16508	1.16526	1.10063	1.14611	1.13179	1.0833	1.17978	1.16876	1.21927	1.21987	1.02606	1.00043	0.995176	0.978619	1.02902	0.990403	1.03868		1121.77	945.513	834.692		821.905	985.449	820.644	807.004					567.259	328.484	562.408	786.811	912.725	613.107	900.948	678.748	630.145			3.69114	3.26189	3.25382	3.37028	1.9689
1.11557	1.11057	1.08057	1.11223	1.16287	1.16223	1.09814	1.14694	1.12326	1.07965	1.17137	1.15918	1.207	1.21036	1.03248	0.983909	0.999364	0.987823	1.02524	0.992545	1.03384							980.888	869.5	807.196								767.91	896.485	564.168	914.351	651.279	715.691			3.77653	3.04143	3.23702	3.34025	1.95451
1.11786	1.1122	1.07741	1.10653	1.16295	1.1547	1.10457	1.14436	1.14897	1.08956	1.18117	1.17068	1.2042	1.22739	1.02523	1.02523	0.996828	0.992394	1.03025	0.976669	1.03574																						786.17			3.65413	3.12772	3.05163	3.31696	1.89952
1.1168	1.11275	1.06924	1.10712	1.16221	1.16011	1.09807	1.14852	1.1605	1.10295	1.18392	1.17617	1.22759	1.25285	1.02731	0.999965	1.00635	1.00295	1.03145	0.993834	1.03035																						824.067			3.92327	2.98685	3.03992	3.16365	1.99099
1.12709	1.11153	1.0619	1.10567	1.15226	1.15522	1.07714	1.14587	1.17638	1.11391	1.18115	1.17789	1.24072	1.2789	1.02778	1.00668	1.01878	0.989474	1.02661	0.996888	1.02724																						758.612			3.8223	3.07475	3.01818	3.25799	1.95617
1.13238	1.11517	1.05629	1.10227	1.15172	1.15108	1.08063	1.13571	1.14929	1.11694	1.18147	1.1822	1.24464	1.28656	1.02874	0.996738	1.00523	0.992424	1.03569	0.998378	1.02413																									3.78337	3.11701	3.12671	3.36256	1.99334
1.12642	1.1123	1.069	1.10644	1.15544	1.15747	1.08136	1.15436	1.1693	1.11432	1.18114	1.17406	1.23818	1.29079	1.02593	1.00263	1.01638	0.982366	1.03569	0.983241	1.02108																									3.99844	3.11456	3.104	3.30396	1.89837
1.12164	1.11383	1.06606	1.10858	1.15037	1.15085	1.08909	1.15131	1.18935	1.10822	1.18954	1.1861	1.24366	1.28698	1.02281	1.00399	1.00939	0.976097	1.03383	0.973467	1.03098																									3.93547	3.02555	3.14871	3.35488	1.94162
1.13178	1.1131	1.06759	1.10477	1.16338	1.15997	1.09756	1.15089	1.18108	1.10327	1.18846	1.17448	1.23849	1.29283	1.02482	1.00423	1.0113	0.967295	1.04224	0.984156	1.02987																									3.80736	3.20899	3.02041	3.34614	2.06308
1.13349	1.11921	1.07957	1.10767	1.16357	1.1566	1.1065	1.14364	1.16832	1.11118	1.18846	1.17677	1.23783	1.301	1.02351	1.0004	1.00811	0.957379	1.03757	0.965907	1.03026																									3.90651	3.0205	3.01631	3.29772	2.01811
1.13049	1.11527	1.07351	1.10609	1.155	1.16373	1.09868	1.15298	1.19027	1.10983	1.19019	1.17207	1.24768	1.28885	1.02675	1.00495	1.01489	0.98466	1.03047	0.995819	1.03323																									3.78904	3.24623	3.10286	3.48741	2.05771
1.13028	1.11081	1.07547	1.09971	1.15409	1.16189	1.09994	1.14425	1.18598	1.11085	1.18865	1.16645	1.24671	1.27461	1.03462	0.996697	1.02482	1.00653	1.02408	0.977456	1.02601																									3.84749	3.21502	3.13907	3.26049	1.89713
1.12741	1.11626	1.0751	1.10676	1.16788	1.15964	1.10535	1.14975	1.17546	1.11918	1.1868	1.16828	1.23947	1.29118	1.02712	1.00742	1.02829	0.986682	1.03521	0.986273	1.02484																									3.97487	3.17032	3.21994	3.34336	2.08996
1.13005	1.11302	1.07911	1.10875	1.15459	1.15627	1.10129	1.14603	1.19446	1.11671	1.18509	1.16545	1.24446	1.28075	1.03145	0.997225	1.02083	0.976461	1.03603	1.01872	1.02957																									3.76795	3.04261	3.19824	3.23645	1.97514
1.12982	1.11955	1.07714	1.10629	1.16212	1.15654	1.10501	1.1347	1.20851	1.10686	1.19692	1.17436	1.2446	1.30823	1.02954	0.999931	1.03278	0.98643	1.04039	1.01285	1.02928																									3.74385	3.25964	3.01383	3.3939	2.02009
1.13262	1.11881	1.05615	1.09343	1.1483	1.15808	1.09616	1.1357	1.2057	1.12107	1.19205	1.17458	1.25835	1.32392	1.02841	1.00288	1.02791	0.986924	1.03898	0.990112	1.01089																									4.00441	3.30494	3.169	3.38347	2.14704
1.14568	1.12442	1.06248	1.09389	1.14578	1.15627	1.08933	1.13781	1.22566	1.1374	1.18966	1.19054	1.25954	1.3298	1.03042	0.999923	1.03013	0.988427	1.03619	0.981094	1.01936																									3.85813	3.08708	3.08603	3.3738	2.00256
1.13672	1.12508	1.06317	1.09734	1.14301	1.15376	1.09341	1.14252	1.24657	1.14178	1.19341	1.19304	1.25263	1.35208	1.04382	1.00717	1.02611	1.00039	1.02899	0.989853	1.01324																									3.72086	3.16316	3.17044	3.22519	1.99831
1.13846	1.12811	1.06858	1.10477	1.15455	1.1552	1.08852	1.13218	1.24411	1.14907	1.19305	1.19504	1.25954	1.36555	1.03803	1.01352	1.02293	0.969507	1.02442	0.990558	1.02131																									4.06512	3.19	3.15891	3.37762	2.06341
1.14273	1.13133	1.06576	1.10775	1.15832	1.16779	1.10355	1.14671	1.23544	1.14102	1.19722	1.20044	1.27067	1.35115	1.0358	1.01096	1.03384	1.03169	1.02764	0.987045	1.01876																									3.81405	3.17209	3.05162	3.43525	1.99618
1.13805	1.11623	1.07092	1.09585	1.15434	1.15874	1.09082	1.14213	1.21788	1.13485	1.19218	1.19111	1.25669	1.33844	1.0357	1.02808	1.03291	1.00439	1.03517	0.99051	1.02295																									3.99677	3.09349	3.24071	3.32719	1.96338
1.13747	1.1184	1.08351	1.10807	1.16521	1.15815	1.10723	1.16357	1.21712	1.1424	1.19862	1.19856	1.2518	1.32731	1.03493	1.0048	1.03267	0.982469	1.03261	0.991813	1.03144																									3.97225	3.16986	3.24196	3.37857	1.95665
1.13533	1.11571	1.0979	1.11074	1.16793	1.1649	1.11927	1.15485	1.19775	1.11855	1.19817	1.19119	1.25584	1.29088	1.03949	1.00675	1.03245	0.993127	1.02677	0.990991	1.03149																									3.84729	3.27456	3.13951	3.3457	2.04088
1.14085	1.11826	1.11134	1.12365	1.1802	1.1678	1.1314	1.15002	1.1997	1.09847	1.21346	1.18863	1.24398	1.27436	1.03698	1.01114	1.03228	1.00616	1.03636	0.986077	1.0331																									4.19942	3.19187	3.16303	3.55337	2.03918
1.13493	1.12007	1.10669	1.12125	1.18875	1.17231	1.13279	1.1547	1.18525	1.1109	1.20378	1.18296	1.26498	1.25875	1.03475	1.0048	1.04206	0.983057	1.03429	0.981547	1.04094																									3.95903	3.20364	3.1668	3.36529	2.02432
1.13153	1.12161	1.10773	1.1196	1.18341	1.17208	1.13561	1.15044	1.19015	1.11129	1.19998	1.19189	1.25486	1.27072	1.03557	1.00052	1.0312	0.950599	1.02779	0.985179	1.02846																									3.89367	3.13254	3.32336	3.3537	2.07212
1.13685	1.12356	1.09377	1.11222	1.17338	1.15567	1.1361	1.15239	1.20684	1.12402	1.19474	1.18732	1.2601	1.30057	1.03554	1.0072	1.04524	0.979562	1.03392	0.99839	1.03193																									3.98823	3.29494	3.11765	3.39071	2.07333
1.13636	1.12888	1.08462	1.1226	1.16891	1.15959	1.11569	1.14692	1.235	1.14036	1.21283	1.2051	1.26731	1.32555	1.03345	1.0074	1.0228	1.02011	1.02848	0.975333	1.02705																									3.75932	3.23822	3.23435	3.43611	2.03391
1.1446	1.12205	1.09643	1.12552	1.17549	1.15515	1.1308	1.15491	1.23142	1.13489	1.20953	1.21076	1.27048	1.32041	1.03531	1.00175	1.04104	0.984182	1.03533	1.00004	1.03479																									3.86967	3.12648	3.23434	3.44643	1.9867
1.1509	1.12286	1.10169	1.1244	1.17854	1.15723	1.12617	1.16463	1.22778	1.13673	1.21856	1.20684	1.2763	1.29882	1.03815	1.00064	1.03316	0.976615	1.03699	0.9913	1.03453																									3.82709	3.15578	3.1624	3.50661	2.10606
1.13524	1.12902	1.10228	1.11861	1.17743	1.16591	1.13241	1.16304	1.20448	1.12877	1.21441	1.20178	1.26872	1.29699	1.04139	1.0054	1.03255	0.996247	1.0269	0.983316	1.03558																									3.99181	3.32389	3.31022	3.34368	2.04105
1.14763	1.12628	1.10333	1.12915	1.17691	1.16106	1.14282	1.15765	1.22408	1.13322	1.22228	1.20488	1.26334	1.31709	1.04127	1.00281	1.03041	0.998436	1.03233	0.984814	1.0398																									3.96351	3.24741	3.18927	3.42021	2.13289
1.14639	1.13041	1.08674	1.12763	1.17378	1.16247	1.11983	1.15721	1.24227	1.13656	1.2206	1.20592	1.27261	1.3338	1.03771	1.02252	1.02898	0.999107	1.03579	0.998017	1.0321																									3.90494	3.27885	3.28291	3.621	2.1033
1.1435	1.12525	1.0907	1.11909	1.164	1.15516	1.10476	1.14388	1.22585	1.14511	1.22735	1.20974	1.27081	1.32728	1.04065	1.01364	1.03433	0.973362	1.03524	0.998793	1.02862																									4.19236	3.34185	3.14062	3.45505	2.06865
1.14919	1.13178	1.09589	1.11828	1.15243	1.1551	1.11746	1.14322	1.23737	1.13917	1.21918	1.20742	1.28764	1.32602	1.03531	0.996404	1.0327	0.968427	1.03528	0.980027	1.02222																									3.80277	3.20235	3.16353	3.58831	1.98081
1.14954	1.12994	1.10911	1.12883	1.17418	1.16012	1.12411	1.15509	1.22466	1.13454	1.2187	1.215	1.28117	1.32503	1.04112	1.00093	1.03667	1.0017	1.03086	0.998487	1.03181																									4.17828	3.15703	3.21812	3.41625	2.21384
1.15169	1.13219	1.10856	1.12348	1.18106	1.15951	1.13114	1.15715	1.22469	1.1276	1.21111	1.2047	1.27518	1.2959	1.03566	0.99596	1.02812	0.980978	1.03965	0.984192	1.02603																									4.07327	2.98002	3.26402	3.44057	2.15558
1.14019	1.12561	1.11057	1.13295	1.18155	1.16466	1.13177	1.15833	1.21152	1.13226	1.20868	1.19821	1.27074	1.30394	1.03132	1.00954	1.03121	0.99664	1.03907	0.976687	1.0289																									4.12385	3.26626	3.2381	3.47779	2.11137
1.14622	1.12851	1.108	1.1287	1.16938	1.15863	1.13759	1.15793	1.21802	1.14329	1.21042	1.21193	1.291	1.31706	1.03574	1.00572	1.04453	0.967472	1.03775	1.00141	1.03109																									4.07655	3.2011	3.11702	3.47566	2.06217
1.15646	1.13739	1.10187	1.13817	1.17224	1.16918	1.12581	1.16157	1.24152	1.15189	1.22773	1.20587	1.28571	1.34937	1.03664	0.995536	1.032	0.991746	1.03875	0.982176	1.03529																									4.06303	3.29309	3.21895	3.26497	2.08476
1.15935	1.14214	1.09391	1.12894	1.16456	1.16111	1.12429	1.15592	1.2391	1.1597	1.21339	1.20726	1.28738	1.3572	1.0394	1.00879	1.03935	0.984269	1.03609	0.990403	1.0218																									3.92793	3.27014	3.29854	3.40588	2.17423
1.15775	1.14626	1.09013	1.13153	1.15671	1.15948	1.1156	1.14458	1.24265	1.16318	1.22432	1.21415	1.2912	1.3678	1.0427	1.00288	1.03011	0.995834	1.02802	0.989809	1.02968																									4.04369	3.22276	3.24007	3.35928	2.10258
1.16095	1.13418	1.09637	1.13439	1.163	1.16334	1.12301	1.14992	1.2403	1.15667	1.21803	1.20728	1.29737	1.35142	1.04072	1.00291	1.03866	1.00275	1.03182	0.982423	1.02115																									4.1664	3.33003	3.34158	3.25583	2.14479
1.15951	1.13635	1.11151	1.13923	1.16574	1.16578	1.12334	1.15348	1.25675	1.15666	1.22096	1.22938	1.28076	1.34537	1.04488	1.00431	1.03605	0.971968	1.04435	0.979056	1.02709																									4.11608	3.31242	3.20495	3.36	2.04481
1.15594	1.13991	1.12022	1.1436	1.18851	1.16376	1.1456	1.16641	1.25077	1.14077	1.22247	1.20483	1.29244	1.3215	1.0419	0.998186	1.04078	0.968593	1.0355	0.983424	1.04037																									4.22574	3.29417	3.23142	3.49269	2.13865
1.15326	1.13366	1.12613	1.13783	1.17683	1.16905	1.141	1.16054	1.23364	1.13708	1.22801	1.19882	1.27102	1.30449	1.0428	1.01122	1.04547	0.987746	1.03483	0.971319	1.03112																									4.00357	3.53899	3.28858	3.30678	2.06187
1.15358	1.13692	1.12072	1.13942	1.17592	1.1665	1.1252	1.16623	1.257	1.1419	1.22836	1.20952	1.28259	1.33865	1.03909	1.0063	1.03736	0.99059	1.03469	0.983819	1.03293																									3.9204	3.34001	3.17867	3.36433	2.03528
1.16663	1.14785	1.11558	1.1453	1.17737	1.16789	1.1269	1.16375	1.26888	1.16041	1.23174	1.22913	1.29811	1.36599	1.04293	0.987447	1.03753	0.971399	1.04317	0.984948	1.03876																									4.05527	3.19171	3.24628	3.39971	2.07716
1.16383	1.1434	1.11608	1.15534	1.16724	1.16769	1.13001	1.15279	1.27097	1.16505	1.22755	1.21317	1.28937	1.36733	1.04402	0.999862	1.05376	0.973556	1.04081	0.971201	1.04204																									4.24195	3.42027	3.29929	3.48031	2.19216
1.15684	1.14076	1.10655	1.1502	1.17077	1.16919	1.13233	1.159	1.24456	1.15023	1.23153	1.20731	1.28857	1.34065	1.03743	1.00542	1.03406	0.974787	1.03254	0.957987	1.02594																									3.92722	3.29967	3.22082	3.46174	1.99582
1.15611	1.14625	1.11847	1.15548	1.17819	1.1622	1.13601	1.15465	1.23682	1.13972	1.22485	1.21449	1.29427	1.33913	1.04368	0.992179	1.05218	0.974289	1.0358	0.974624	1.03491																									4.02425	3.23868	3.03782	3.47091	2.11663
1.15597	1.13373	1.12762	1.15397	1.18636	1.171	1.1339	1.15352	1.24711	1.14929	1.22535	1.20142	1.27002	1.32634	1.0416	1.01024	1.05687	0.980542	1.03826	0.974417	1.03428																									4.12385	3.28735	3.30233	3.36564	2.13772
1.15863	1.13656	1.12814	1.15126	1.17982	1.16761	1.14163	1.16287	1.24012	1.13394	1.23376	1.21643	1.28539	1.31815	1.0387	0.994846	1.0489	0.959801	1.03757	0.956416	1.03512																									4.13626	3.31531	3.25717	3.52021	2.06913
1.16005	1.13946	1.13096	1.13984	1.17167	1.1628	1.14156	1.15565	1.23634	1.14941	1.22053	1.20661	1.27946	1.32731	1.03819	0.997659	1.04338	0.96694	1.04288	0.975913	1.03437																									4.10498	3.25849	3.27148	3.51436	2.05918
1.15947	1.14392	1.12197	1.15218	1.16703	1.17281	1.14729	1.16336	1.24482	1.16092	1.24094	1.21663	1.28837	1.36321	1.0469	0.997148	1.03399	0.97823	1.03755	0.983771	1.03002																									4.1803	3.45513	3.24222	3.53132	2.15834
1.16953	1.14355	1.11713	1.15842	1.16351	1.1553	1.14623	1.14891	1.26619	1.17061	1.22213	1.23334	1.29066	1.35888	1.04878	1.00015	1.03764	0.999893	1.03749	0.967366	1.02646																									4.1687	3.38737	3.35134	3.53104	2.16838
1.17003	1.14769	1.11523	1.14981	1.15995	1.16517	1.13038	1.15096	1.26577	1.17692	1.24384	1.2333	1.29227	1.37523	1.04278	0.990714	1.03395	0.952549	1.04446	0.967	1.0275																									3.96279	3.33894	3.27724	3.52542	2.1464
1.16941	1.1508	1.10741	1.14981	1.15658	1.15765	1.13303	1.1453	1.26313	1.17732	1.24117	1.22221	1.2896	1.36074	1.04745	0.995072	1.04342	0.97985	1.04724	0.974823	1.02604																									4.17153	3.29795	3.19968	3.52542	2.14857
1.15967	1.14704	1.12403	1.15452	1.16769	1.16624	1.13973	1.15311	1.25882	1.15709	1.2352	1.20871	1.28574	1.33099	1.04489	1.01226	1.04401	0.979902	1.04114	0.955963	1.02356																									4.12503	3.2409	3.45043	3.62207	2.18373
1.16202	1.14605	1.14148	1.15576	1.18108	1.17131	1.15144	1.15747	1.25025	1.15016	1.23524	1.21599	1.27447	1.316	1.04398	1.00133	1.04697	0.987514	1.03153	0.957249	1.0433																									4.20892	3.39209	3.27729	3.65329	2.14123
1.16663	1.14363	1.14784	1.1559	1.18401	1.17317	1.1605	1.16833	1.25955	1.15796	1.23882	1.2324	1.28524	1.32349	1.05039	1.00701	1.03735	0.976764	1.03176	0.975635	1.03615																									4.07507	3.41303	3.50109	3.43692	2.09815
1.1642	1.14352	1.13825	1.15212	1.17174	1.17606	1.15502	1.1579	1.25065	1.14301	1.23531	1.22428	1.29324	1.33033	1.04462	1.01117	1.05738	0.993422	1.04399	0.975642	1.03372																									4.10025	3.35471	3.43417	3.48582	2.20209
1.16659	1.14157	1.14573	1.15338	1.17293	1.1723	1.15058	1.15899	1.25289	1.14606	1.22881	1.23552	1.29009	1.31102	1.04005	0.996032	1.04647	0.951337	1.04683	0.993003	1.03528																									4.0902	3.32897	3.25856	3.63415	2.04817
1.16846	1.1403	1.14929	1.15789	1.17847	1.17075	1.14628	1.16185	1.26329	1.1594	1.24252	1.24424	1.29607	1.33588	1.03859	0.9987	1.04027	0.96976	1.04103	0.975256	1.04257																									4.17968	3.5236	3.17059	3.54574	2.0507
1.17146	1.14194	1.14299	1.15688	1.17561	1.16301	1.13831	1.15162	1.27833	1.16049	1.23893	1.24542	1.30438	1.34736	1.04049	0.992483	1.03799	0.975695	1.04385	0.970314	1.03222																									4.23242	3.49607	3.35007	3.62006	2.31458
1.16769	1.1443	1.13345	1.15983	1.17159	1.16093	1.13928	1.14938	1.27983	1.17653	1.23759	1.24752	1.30537	1.36785	1.04468	0.995013	1.03655	0.980642	1.03712	0.969477	1.02607																									3.95431	3.49726	3.36311	3.72991	2.13359
1.17775	1.15769	1.12664	1.15872	1.16213	1.16769	1.12391	1.15257	1.29829	1.16888	1.23716	1.26958	1.31743	1.36458	1.04425	1.00304	1.04103	0.977021	1.03718	0.977298	1.02096																									3.86707	3.3747	3.35897	3.65508	2.17235
1.1722	1.16018	1.12351	1.15651	1.16542	1.16263	1.13959	1.14115	1.29422	1.1884	1.23851	1.25633	1.31011	1.37969	1.04377	1.00543	1.05158	0.979338	1.0327	0.980131	1.02075																									4.25987	3.31644	3.36297	3.58017	2.1356
1.17361	1.14663	1.13176	1.16094	1.17034	1.15754	1.13135	1.15365	1.31748	1.1931	1.24077	1.26986	1.3086	1.37197	1.0473	0.991926	1.04789	0.977625	1.03567	0.985776	1.02693																									4.25504	3.27848	3.23285	3.402	2.1779
1.17237	1.15142	1.14019	1.16088	1.16812	1.17017	1.1446	1.15745	1.28898	1.17857	1.2403	1.261	1.3045	1.3346	1.05075	0.998699	1.04405	0.981591	1.03401	0.98459	1.02576																									4.11789	3.44974	3.39777	3.55235	2.01543
1.17209	1.14622	1.14864	1.16216	1.18016	1.16638	1.15813	1.16697	1.27925	1.16206	1.23152	1.24928	1.29742	1.3165	1.04823	0.997777	1.05622	0.96469	1.03752	0.98281	1.03054																									4.21921	3.2752	3.21832	3.66121	2.14797
1.16714	1.14851	1.1749	1.16362	1.18557	1.17605	1.16277	1.16841	1.29004	1.1433	1.22681	1.25011	1.29168	1.30761	1.04364	0.996248	1.03044	0.944974	1.04063	0.987389	1.0491																									4.24443	3.31378	3.4396	3.54922	2.26308
1.16259	1.14681	1.18519	1.16603	1.19005	1.17111	1.16206	1.17413	1.27312	1.1512	1.22999	1.24714	1.28978	1.281	1.03541	0.96885	1.06033	0.932061	1.04746	0.983422	1.03757																									4.1315	3.31745	3.27614	3.50942	2.35452
1.16068	1.14409	1.16767	1.15118	1.18079	1.17671	1.16388	1.1563	1.26614	1.14014	1.22276	1.22612	1.29225	1.28208	1.03704	0.985149	1.05269	0.926729	1.04845	0.979376	1.02947																									4.3115	3.43472	3.40929	3.63865	2.13041
1.1689	1.14444	1.16984	1.16153	1.18122	1.17386	1.15918	1.1617	1.28835	1.13958	1.22941	1.25163	1.30675	1.29153	1.03591	0.979788	1.05138	0.93393	1.04859	0.960136	1.03651																									4.36662	3.42602	3.47322	3.59341	2.10894
1.16877	1.14797	1.1682	1.15514	1.17288	1.1645	1.16448	1.16861	1.28771	1.14641	1.23911	1.2397	1.29607	1.30928	1.04358	0.996271	1.05185	0.928789	1.0434	0.973122	1.03028																									3.98781	3.55894	3.37682	3.62014	2.20932
1.16477	1.14442	1.17162	1.16035	1.17126	1.16471	1.16298	1.16575	1.29632	1.15371	1.23142	1.25048	1.31557	1.32518	1.04487	0.983879	1.05476	0.95017	1.04465	0.985209	1.03427																									4.52752	3.46872	3.38459	3.56996	2.11681
1.1716	1.15699	1.1516	1.16204	1.17413	1.15966	1.14479	1.16487	1.30686	1.17412	1.23001	1.26002	1.29843	1.32729	1.05376	0.993674	1.049	0.96306	1.04112	0.958102	1.02882																									4.22156	3.42475	3.44685	3.44152	2.18154
1.17182	1.15205	1.15455	1.16103	1.172	1.17392	1.14361	1.15931	1.32222	1.18544	1.23555	1.27225	1.30945	1.34939	1.05257	0.994466	1.04954	0.97124	1.03664	0.969045	1.02029																									4.30916	3.4358	3.18602	3.76297	2.26186
1.18353	1.15613	1.151	1.17159	1.16478	1.16151	1.13905	1.15863	1.33809	1.18589	1.2423	1.2906	1.31734	1.36606	1.04576	0.995191	1.0622	0.970023	1.03498	0.966745	1.01695																									4.08486	3.38326	3.41637	3.48498	2.27148
1.16753	1.15339	1.15356	1.16642	1.16604	1.1616	1.1447	1.17487	1.32254	1.17898	1.24686	1.27365	1.301	1.34048	1.04822	0.996086	1.05936	0.97475	1.04496	0.969878	1.01822																									4.19628	3.44891	3.4956	3.55555	2.13661
1.17265	1.15561	1.17898	1.16608	1.18031	1.16371	1.15701	1.17564	1.34575	1.1592	1.24069	1.28561	1.30631	1.30557	1.04636	0.99049	1.05352	0.974572	1.03709	0.982277	1.03868																									4.12683	3.60258	3.40113	3.81103	2.21277
1.16705	1.15306	1.19306	1.16876	1.18983	1.17431	1.16906	1.1752	1.3199	1.15433	1.24019	1.28225	1.30969	1.29986	1.04188	0.996609	1.06192	0.976758	1.03502	0.965556	1.03855																									4.20001	3.49235	3.3273	3.53888	2.27003
1.16684	1.14726	1.18056	1.16252	1.1709	1.17206	1.1667	1.18169	1.30431	1.16489	1.24031	1.27924	1.30255	1.28989	1.05012	1.00282	1.05384	0.993143	1.02822	0.969092	1.03041																									4.3214	3.50085	3.24955	3.64937	2.16065
1.17311	1.15975	1.17869	1.17204	1.17966	1.17043	1.16272	1.17113	1.34087	1.16145	1.2459	1.28824	1.30699	1.3079	1.05357	0.984628	1.04546	1.00268	1.03803	0.965657	1.02906																									4.29472	3.57584	3.31102	3.67724	2.11337
1.17857	1.15322	1.16949	1.17274	1.16692	1.15767	1.15559	1.16286	1.33745	1.17338	1.24694	1.28679	1.31595	1.31989	1.04955	0.996374	1.04787	1.01449	1.0332	0.974021	1.02523																									4.22126	3.58716	3.37288	3.73684	2.10831
1.17621	1.15515	1.15938	1.17501	1.16636	1.16432	1.15247	1.16501	1.35044	1.19184	1.24863	1.29181	1.32556	1.34739	1.04688	0.989333	1.05188	0.974121	1.04459	0.962996	1.02361																									4.18146	3.47005	3.47022	3.5967	2.28995
1.17542	1.16137	1.15912	1.16624	1.15574	1.16159	1.13761	1.14647	1.34921	1.18602	1.2361	1.28812	1.31954	1.35784	1.04554	0.99039	1.05091	0.979044	1.05103	0.949536	1.02214																									4.2691	3.56191	3.46751	3.7249	2.23991
1.17473	1.16444	1.15518	1.17241	1.167	1.16545	1.15976	1.16504	1.34803	1.18684	1.24515	1.29518	1.31921	1.33814	1.03827	0.980204	1.0593	0.955077	1.05096	0.971827	1.01745																									4.30626	3.47063	3.31677	3.73837	2.08993
1.17276	1.15633	1.17028	1.17588	1.17883	1.16547	1.16104	1.16372	1.34223	1.16606	1.25916	1.28613	1.30602	1.32017	1.04449	0.988576	1.06721	0.929324	1.05425	0.960448	1.02772																									4.39215	3.44783	3.50266	3.58766	2.2515
1.1697	1.15278	1.18248	1.17389	1.17925	1.17303	1.15493	1.17278	1.35668	1.1751	1.25018	1.28618	1.29846	1.28816	1.0425	0.98992	1.06064	0.934726	1.04899	0.96334	1.03039																									4.25858	3.44785	3.42282	3.6653	2.19915
1.16977	1.15586	1.18046	1.16972	1.17021	1.16438	1.16342	1.17058	1.3359	1.16015	1.23122	1.28589	1.29352	1.29959	1.04774	0.974151	1.06034	0.985194	1.0455	0.952046	1.03288																									4.32343	3.47718	3.41655	3.63383	2.28501
1.18094	1.15399	1.17207	1.1647	1.16684	1.1616	1.16024	1.16375	1.36189	1.15954	1.25059	1.29125	1.29872	1.32615	1.04257	0.995174	1.06545	0.962742	1.04175	0.980116	1.02838																									4.14579	3.39084	3.38151	3.59781	2.33378
1.17951	1.16079	1.16807	1.18327	1.17012	1.15868	1.14861	1.16295	1.33928	1.17935	1.25321	1.29246	1.31411	1.34279	1.0447	0.990912	1.05788	0.962263	1.04327	0.99016	1.02723																									4.12676	3.45038	3.36809	3.71582	2.16359
1.1784	1.16065	1.16955	1.1834	1.1739	1.16178	1.15097	1.15872	1.38789	1.17835	1.25184	1.29205	1.32062	1.35776	1.04172	0.994494	1.06575	0.957185	1.04122	0.977275	1.02869																									4.16767	3.47194	3.43507	3.72646	2.2982
1.17554	1.15983	1.1558	1.17502	1.16065	1.16571	1.14244	1.14628	1.34027	1.17586	1.24003	1.29492	1.31596	1.35206	1.04399	0.984732	1.05743	0.953455	1.04818	0.996993	1.02644																									4.34179	3.44998	3.49511	3.84182	2.31993
1.17944	1.15354	1.16904	1.17589	1.16521	1.16237	1.1597	1.17093	1.36679	1.18151	1.24097	1.29538	1.29391	1.32391	1.04433	0.983592	1.05721	0.934998	1.05781	0.981258	1.0299																									4.52464	3.5465	3.54046	3.6449	2.17911
1.17588	1.15588	1.19315	1.18274	1.17895	1.16567	1.16368	1.1745	1.35057	1.15766	1.24197	1.28618	1.29932	1.31022	1.03639	0.975729	1.06055	0.941314	1.04455	0.990967	1.04305																									4.15273	3.51048	3.4788	3.58761	2.25264
1.17268	1.14984	1.19367	1.17648	1.17194	1.16719	1.16705	1.18026	1.32821	1.15893	1.23561	1.29532	1.28928	1.28022	1.04548	0.988359	1.06497	0.936208	1.0518	0.967195	1.03341																									4.4575	3.7021	3.46373	3.95619	2.27427
1.17265	1.1463	1.19595	1.17704	1.17298	1.15901	1.17091	1.17801	1.32799	1.15942	1.24375	1.28521	1.29577	1.28893	1.04415	1.00254	1.08537	0.976899	1.04942	0.981067	1.03161																									3.68144	3.30756	3.33705	3.22855	2.16856
1.17351	1.15536	1.191	1.17789	1.16295	1.17019	1.15221	1.17058	1.33679	1.16378	1.2345	1.29083	1.28958	1.32415	1.05515	0.984875	1.07069	0.958085	1.04875	0.988092	1.02974																									1.6898	1.49053	1.43722	1.48858	1.73328
1.17458	1.15256	1.17471	1.18485	1.15857	1.1603	1.16272	1.17365	1.37337	1.18275	1.23766	1.31414	1.299	1.35176	1.05328	0.99079	1.06189	1.00256	1.0387	0.971086	1.03085																									1.35381	1.15338	1.13475	1.17161	1.26422
1.18415	1.1583	1.16831	1.17396	1.15674	1.15837	1.14869	1.16846	1.37323	1.19478	1.22309	1.29751	1.29796	1.34389	1.0606	0.978425	1.07032	1.00264	1.03411	0.986607	1.02571																									1.13477	0.992206	0.930941	0.997653	0.973452
1.18256	1.1559	1.16828	1.17927	1.14675	1.16076	1.13905	1.16774	1.36188	1.19023	1.23384	1.30483	1.30679	1.35967	1.05333	1.00211	1.06611	1.00938	1.03159	0.985153	1.01839																									1.1226	0.996099	0.90048	0.944398	0.855858
1.19013	1.16003	1.17303	1.19158	1.14954	1.16446	1.14473	1.1667	1.39125	1.18857	1.24409	1.30625	1.29612	1.35846	1.05341	0.997664	1.06292	0.995578	1.03757	0.979737	1.02747																									0.990516	0.959767	0.91642	0.90907	0.843444
1.18711	1.15955	1.16745	1.19327	1.15959	1.15628	1.14322	1.1637	1.37546	1.19052	1.24672	1.3178	1.30461	1.32638	1.05438	0.98297	1.07317	1.01791	1.03588	0.995807	1.02555																									1.02052	0.921268	0.899747	0.917832	0.789538
1.1862	1.14969	1.17165	1.18053	1.14779	1.165	1.14782	1.16439	1.37468	1.18003	1.2398	1.2989	1.29623	1.31364	1.04876	0.984655	1.06637	1.00999	1.04165	0.985156	1.02657																									0.972764	0.87636	0.867211	0.887266	0.782534
1.18269	1.1488	1.18163	1.1806	1.16767	1.173	1.148	1.1693	1.35999	1.17334	1.24509	1.30659	1.30615	1.31801	1.04565	0.98257	1.08467	0.949248	1.04838	0.981522	1.03073																									0.981729	0.888941	0.894862	0.92353	0.749905
1.17924	1.15223	1.19297	1.18973	1.16674	1.16846	1.15552	1.17395	1.36431	1.174	1.24743	1.32016	1.3039	1.29927	1.04245	0.987427	1.07337	0.96473	1.05527	1.00246	1.03406																									1.02079	0.903786	0.892815	0.904813	0.75224
1.17944	1.1496	1.17853	1.18998	1.16101	1.16611	1.15364	1.16636	1.36726	1.18576	1.2552	1.31061	1.30922	1.32025	1.03902	0.976459	1.0746	0.942799	1.0592	0.984937	1.03143																									1.01219	0.908159	0.811023	0.89029	0.746502
1.18565	1.15182	1.18216	1.19331	1.15931	1.16472	1.1446	1.17147	1.37228	1.18582	1.2529	1.31751	1.30959	1.32732	1.03818	0.967582	1.07369	0.923877	1.05873	0.987335	1.02764																									1.02686	0.883582	0.845772	0.865736	0.755755
1.18553	1.15255	1.18105	1.18712	1.15968	1.16807	1.15583	1.17063	1.35996	1.18337	1.24323	1.32264	1.30687	1.3182	1.04263	0.974097	1.09377	0.948733	1.05385	0.991851	1.02701																									0.986623	0.884428	0.867482	0.889523	0.727258
1.18702	1.14974	1.18839	1.19863	1.16811	1.1653	1.1507	1.16869	1.36635	1.17954	1.24502	1.30806	1.29853	1.31676	1.04	0.984678	1.07678	0.970803	1.05537	0.999438	1.0249																									0.98908	0.871549	0.871613	0.923809	0.782639
1.191	1.15124	1.19805	1.19193	1.15817	1.15579	1.15734	1.18233	1.37771	1.18397	1.24922	1.32014	1.30753	1.32258	1.04656	0.980184	1.083	0.977844	1.04936	0.985762	1.02748																									0.990427	0.850073	0.852249	0.861995	0.759624
1.181	1.145	1.20386	1.18841	1.15972	1.17525	1.16157	1.18648	1.35896	1.17617	1.25082	1.32023	1.30918	1.31464	1.0521	0.988994	1.07367	0.991809	1.04701	0.999141	1.03269																									1.01074	0.88858	0.829018	0.937104	0.775986
1.18579	1.15634	1.20915	1.19588	1.17206	1.17809	1.16573	1.1861	1.36057	1.17119	1.24776	1.32028	1.31408	1.33223	1.05928	0.994224	1.08195	0.995039	1.04192	1.00748	1.03504																									1.05665	0.888362	0.881859	0.893745	0.782143
1.19382	1.15324	1.20901	1.2068	1.17506	1.18983	1.17133	1.19046	1.37643	1.18288	1.26723	1.33346	1.32043	1.3356	1.05387	0.993527	1.07073	1.00656	1.03607	1.02338	1.0369																									1.05554	0.89821	0.856491	0.870065	0.729196
1.20081	1.14849	1.21931	1.20139	1.17356	1.19163	1.17497	1.19807	1.38013	1.18466	1.2767	1.32734	1.31599	1.33224	1.05512	0.98754	1.07524	1.01305	1.04425	1.0174	1.03452																									1.07809	0.854878	0.86808	0.946665	0.734519
1.212	1.16808	1.21837	1.21546	1.18253	1.20278	1.17017	1.21716	1.37745	1.18737	1.28097	1.34284	1.33093	1.35856	1.04738	0.98647	1.09706	0.986165	1.04611	1.00328	1.03692																									1.01244	0.878372	0.843614	0.909393	0.782016
1.19026	1.14906	1.20508	1.20371	1.17754	1.18231	1.1633	1.19548	1.35825	1.17181	1.26727	1.3322	1.32843	1.32331	1.04415	0.986655	1.08839	0.967809	1.05874	1.0129	1.03951																									1.09274	0.894707	0.874556	0.928894	0.767159
1.2027	1.15292	1.20796	1.20542	1.17434	1.18083	1.17003	1.1995	1.37409	1.18998	1.27872	1.33644	1.32109	1.34126	1.04554	0.974396	1.0848	0.975247	1.05211	1.0067	1.04723																									1.10417	0.92681	0.866113	0.90938	0.804063
1.2035	1.16232	1.21589	1.21225	1.18104	1.19665	1.15321	1.2076	1.38034	1.1961	1.27793	1.34927	1.33904	1.36999	1.04268	0.998566	1.09812	0.976912	1.0597	1.01529	1.03201																									0.999392	0.853228	0.870739	0.920744	0.767956
1.1923	1.15665	1.20926	1.20365	1.18225	1.1834	1.16331	1.2093	1.37336	1.17288	1.27018	1.34009	1.33423	1.34346	1.05046	0.974439	1.09624	0.958132	1.04797	1.01956	1.04429																									1.03284	0.880084	0.8826	0.888483	0.785554
1.19025	1.14402	1.22729	1.21838	1.18351	1.18138	1.16676	1.20425	1.37032	1.16704	1.26809	1.33603	1.32663	1.33673	1.05333	0.986648	1.08643	1.00262	1.04873	1.02494	1.03806																									1.07855	0.929359	0.861205	0.918992	0.737613
1.19204	1.1525	1.23168	1.20882	1.18824	1.1876	1.1767	1.20138	1.37228	1.17455	1.27875	1.33604	1.31723	1.31886	1.05606	0.991448	1.07636	1.00311	1.04007	1.01476	1.04901																									1.04413	0.886106	0.881898	0.876129	0.762845
1.1867	1.15042	1.23824	1.20967	1.19422	1.19362	1.18784	1.19437	1.35588	1.16737	1.26925	1.35142	1.314	1.31736	1.04972	0.985308	1.08272	1.00422	1.03728	1.02197	1.04933																									1.03204	0.876718	0.803125	0.919079	0.756817
1.18865	1.14206	1.2312	1.21592	1.18643	1.19161	1.18444	1.20085	1.36339	1.15715	1.26813	1.3165	1.31479	1.3071	1.0545	0.98618	1.0812	1.02521	1.03753	1.01768	1.03598																									1.10123	0.852673	0.878229	0.908266	0.793158
1.186	1.14363	1.22301	1.21069	1.1741	1.19262	1.16256	1.18894	1.35441	1.16566	1.2705	1.33173	1.30813	1.32896	1.05553	0.9865	1.06733	0.993053	1.03586	1.02292	1.045																									1.07878	0.824606	0.875302	0.915304	0.797545
1.19925	1.15105	1.20313	1.20266	1.1702	1.18594	1.15806	1.19938	1.379	1.18637	1.27244	1.33729	1.32088	1.36127	1.05258	0.984655	1.07566	0.998332	1.03934	1.01823	1.03805																									1.06246	0.858234	0.827553	0.90562	0.772031
1.2026	1.16511	1.21174	1.21862	1.17504	1.18391	1.1551	1.18397	1.38303	1.20426	1.2809	1.34913	1.33121	1.40337	1.05174	0.986862	1.07799	1.00172	1.04878	1.02366	1.0374																									1.04786	0.89225	0.866022	0.893005	0.768896
1.20003	1.15917	1.19962	1.21484	1.16587	1.18926	1.14589	1.18237	1.37909	1.20253	1.28507	1.35923	1.33916	1.40251	1.05233	0.989242	1.08097	1.01463	1.04814	1.01879	1.026																									0.998533	0.886528	0.808806	0.955937	0.782701
1.20032	1.16094	1.18564	1.21503	1.16592	1.17798	1.14385	1.17692	1.39115	1.21128	1.27845	1.36185	1.33315	1.41196	1.04712	0.979992	1.09046	0.993543	1.04852	1.02731	1.03086																									1.05585	0.899035	0.864021	0.880099	0.800627
1.20758	1.16873	1.19471	1.22177	1.16329	1.18409	1.14277	1.18785	1.38643	1.20793	1.28985	1.35932	1.33646	1.41001	1.04994	0.976924	1.10308	1.02042	1.05191	1.01514	1.03018																									1.04935	0.914736	0.869242	0.919658	0.801204
1.2099	1.15907	1.19671	1.21493	1.16398	1.1822	1.14289	1.18944	1.38658	1.21313	1.29575	1.36327	1.3382	1.40611	1.05211	0.976453	1.08392	1.02277	1.05617	1.03377	1.02855																									1.1484	0.871504	0.852329	0.941241	0.737587
1.19839	1.1537	1.19974	1.21304	1.17274	1.18165	1.15645	1.19393	1.37762	1.19017	1.28303	1.35752	1.33805	1.38522	1.04956	0.992138	1.11187	0.994842	1.05353	1.03607	1.03639																									1.07803	0.900077	0.857677	0.940642	0.799577
1.19497	1.1494	1.21498	1.2141	1.17878	1.19648	1.16912	1.19694	1.35325	1.18501	1.29371	1.35987	1.32093	1.35415	1.04787	0.976661	1.09164	0.975779	1.04902	1.02778	1.04401																									1.03227	0.888709	0.868316	0.93315	0.760071
1.18932	1.14539	1.2372	1.21932	1.18583	1.18861	1.17799	1.20711	1.35488	1.16943	1.28762	1.35938	1.32165	1.33593	1.04557	0.983748	1.09096	1.0088	1.05486	1.01678	1.05043																									1.08402	0.847815	0.859576	0.902489	0.78112
1.20383	1.15254	1.23969	1.22389	1.1892	1.19248	1.19243	1.19965	1.36277	1.16795	1.29228	1.35679	1.31706	1.3435	1.0506	0.975326	1.08442	0.973632	1.05952	1.02462	1.05454																													0.806727
1.19187	1.14837	1.2425	1.22406	1.1796	1.18918	1.17366	1.19476	1.36306	1.17841	1.28802	1.35661	1.33153	1.34979	1.03921	0.971152	1.09018	0.94732	1.06479	1.03099	1.04228
1.20859	1.14751	1.22775	1.22473	1.17607	1.18572	1.1716	1.20976	1.38599	1.18117	1.28567	1.37353	1.32828	1.38295	1.03408	0.983366	1.09474	0.949693	1.06106	1.03438	1.0375
1.20155	1.16157	1.20972	1.22663	1.16937	1.18097	1.16056	1.19348	1.38385	1.19999	1.29199	1.37273	1.33112	1.38878	1.04655	0.980196	1.0932	0.949028	1.05867	1.03322	1.04105
1.2102	1.16227	1.20897	1.22364	1.16955	1.18913	1.1424	1.18175	1.39577	1.21061	1.30102	1.37775	1.33668	1.41948	1.04933	0.978943	1.09573	0.987755	1.05278	1.01078	1.0392
1.20651	1.15957	1.20327	1.23592	1.16848	1.18641	1.15707	1.19146	1.38485	1.1962	1.28463	1.37001	1.33819	1.40278	1.05374	0.982101	1.08821	1.00025	1.05031	1.02536	1.03683
1.20273	1.15794	1.21337	1.22408	1.17127	1.18885	1.16832	1.20054	1.37438	1.21137	1.29347	1.38265	1.34393	1.39512	1.05125	0.973066	1.11227	1.00238	1.05776	1.01442	1.03247
1.20465	1.15178	1.23769	1.22149	1.18067	1.19655	1.17317	1.19966	1.38098	1.18422	1.28845	1.37438	1.33064	1.38196	1.05057	0.985279	1.09561	1.00086	1.05715	1.01313	1.03673
1.2017	1.14323	1.24123	1.22859	1.17704	1.18599	1.1702	1.21384	1.38286	1.18	1.27869	1.38095	1.32475	1.35496	1.04381	0.975196	1.10861	0.961828	1.05953	1.02497	1.04144
1.20926	1.15386	1.24333	1.23301	1.18268	1.19361	1.16403	1.21329	1.37569	1.18313	1.2816	1.37088	1.33949	1.34583	1.04903	0.977928	1.07873	0.98484	1.05907	1.03255	1.05425
1.20083	1.15061	1.23785	1.21791	1.17002	1.18406	1.16757	1.20517	1.37237	1.18219	1.29091	1.36212	1.32471	1.36308	1.04795	0.968761	1.0994	0.99297	1.06072	1.026	1.03125
1.20535	1.15543	1.22695	1.23447	1.16675	1.1928	1.16342	1.19351	1.38642	1.19706	1.29336	1.38918	1.34667	1.38882	1.0512	0.983142	1.09396	1.0193	1.05238	1.03715	1.03123
1.2034	1.15208	1.21796	1.22489	1.15969	1.18411	1.15628	1.20047	1.40871	1.20691	1.29597	1.39165	1.34247	1.39148	1.05494	0.983846	1.09825	1.00363	1.04962	1.02388	1.03548
1.20394	1.15759	1.21523	1.22795	1.15765	1.17385	1.14601	1.18898	1.38262	1.21036	1.29381	1.39492	1.35425	1.39305	1.05527	0.981551	1.10712	1.00558	1.04786	1.02965	1.02651
1.20972	1.1468	1.21399	1.22418	1.16421	1.18178	1.14941	1.20753	1.37467	1.1936	1.29314	1.38774	1.34493	1.37883	1.04862	0.986793	1.10423	1.00442	1.05863	1.04045	1.02541
1.20488	1.1525	1.24345	1.22308	1.16857	1.18365	1.15998	1.19941	1.38109	1.18821	1.28672	1.37187	1.33355	1.36545	1.04432	0.967519	1.10205	0.977042	1.0662	1.03171	1.03622
1.20735	1.14998	1.24564	1.22804	1.17458	1.18094	1.16652	1.21666	1.37435	1.18532	1.29356	1.38868	1.33867	1.35603	1.0487	0.973139	1.10116	0.988816	1.05756	1.04427	1.03693
1.19951	1.15102	1.23731	1.22175	1.1691	1.17993	1.15298	1.204	1.37459	1.18542	1.28624	1.3766	1.33291	1.36199	1.04993	0.982538	1.11002	0.987231	1.0481	1.04036	1.03474
1.20441	1.15263	1.23572	1.23413	1.17304	1.18393	1.15508	1.20511	1.37758	1.1898	1.29442	1.39431	1.33934	1.3776	1.05289	0.990095	1.10651	1.00988	1.05709	1.0456	1.03963
1.21117	1.16011	1.22714	1.22479	1.16897	1.18269	1.14926	1.20345	1.38344	1.20315	1.30335	1.394	1.33889	1.39464	1.04638	0.986356	1.0993	1.02161	1.05113	1.05864	1.03609
1.21071	1.15867	1.22386	1.24511	1.15867	1.17788	1.14743	1.21005	1.37813	1.19526	1.29573	1.39549	1.3447	1.39756	1.04675	0.98203	1.1001	1.00956	1.05645	1.03438	1.02738
1.20893	1.15284	1.24123	1.23327	1.17699	1.18093	1.16097	1.20846	1.37696	1.18697	1.29202	1.39772	1.34418	1.35186	1.05076	0.970049	1.11427	0.98176	1.05259	1.04369	1.02957
1.20942	1.14843	1.23782	1.23011	1.17568	1.18446	1.16807	1.2143	1.37125	1.1804	1.28931	1.38688	1.34083	1.34312	1.04806	0.979667	1.10862	1.02104	1.05971	1.03159	1.0347
1.21649	1.16248	1.24402	1.23775	1.17634	1.19334	1.1559	1.20971	1.36593	1.17953	1.29855	1.40401	1.34	1.35848	1.0504	0.971393	1.10916	0.999177	1.05422	1.04221	1.0378
1.2099	1.1623	1.24503	1.2338	1.17163	1.18298	1.15207	1.19796	1.38341	1.19163	1.29685	1.40299	1.35504	1.36548	1.04945	0.980541	1.10107	1.0065	1.05287	1.04842	1.04105
1.2144	1.16039	1.22906	1.23402	1.16216	1.17887	1.14918	1.21192	1.38818	1.1942	1.28678	1.41304	1.3454	1.37443	1.04626	0.987915	1.09772	1.00212	1.05601	1.04687	1.02065
1.20806	1.1551	1.22398	1.23275	1.15749	1.16708	1.15003	1.20118	1.39078	1.19734	1.27963	1.38484	1.32885	1.37298	1.04717	0.964493	1.11448	0.954455	1.06333	1.05223	1.02712
1.20526	1.14698	1.22163	1.23126	1.14661	1.16299	1.13445	1.19862	1.38408	1.19102	1.26367	1.39191	1.31871	1.37722	1.04384	0.977521	1.11586	0.950083	1.06646	1.04824	1.02083
[truncated: 72 more columns]

## Sheet: Figure 4
Figure 4C						Figure 4F				Figure 4G				Figure 4H
PA	PA+Ca FREE	PA	PA+BAPTA-AM	PA	PA+W7	BSA	PA	B+V	P+V	BSA	PA	Nimo	PA+Nimo	BSA	PA	CDN	PA CDN
19.94	4.90667	17.298	6.014	10.34	0	372.278	582.565	220.972	454.342	19.4444	97.561	44.4444	37.5	33.3333	50	14.2857	10
24.15	4.01333	12.986	9.644	36.005	0	243.134	859.197	227.942	515.503	20	100	15.3846	44.4444	10	71.4286	28.5714	16.6667
21.48	6.41	13.648	13.492	2.005	0.03	208.58	480.751	344.228	225.62	33.3333	70	43.5897	51.6129	12.5	66.6667	16.6667	25
12.5667	7.19333	37.24	7.294	36.495	0	406.291	458.633	286.195	738.583	39.0244	57.1429	36.1111	35	14.2857	62.5	18.75	22.2222
16.5633	1.262	18.294	5.366	18.65	17.155	610.515	340.733	245.615	563.435	40	88.8889	47.6191	36	16.6667	33.3333	10.5263	0
20.84	0.0302	12.55	13.504	14.675	0	382.993	551.45	583.801	626.999		62.5	25		17.6471	40	8.3333	30.7692
13.11	15.8	21.3	6.134	13.27	0.395	320.626	1032.57	367.237	504.853					30.7692	70	12.5	30
19.97	2.821	3.37	5.366	8.805	8.025	308.171	775.72	344.624	342.56					18.1818	50	7.6923	16.6667
15.05	5.276	15.012	13.504			395.401	565.422	266.396	366.004					11.1111		15.3846	20
9.124	3.552					402.601	694.756	306.823	300.529					28.125		16.6667
14.68	0.1045					210.16	594.799	220.797	664.345
10.95	3.164					139.096	1098.48	535.831	369.278
11.05						247.841	983.53	404.523	301.036
10.92						355.931	425.939	215.889	352.89
						177.408	498.14	407.586	525.903
						323.359	308.277	240.673	378.574
						738.999	895.514		498.872
						381.349	482.924		517.519
						451.048	564.906
						238.825	325.964
						179.064	502.583
							305.062

## Sheet: Figure 5
Figure 5A				Figure 5B				Figure 5C
BSA	PA	CDN	PA+CDN	BSA	PA	CDN	PA+CDN	BSA													PA																		BSA and CDN
1649.96	4341.61	1561.29	3874.89	13180.9	32412.8	10517.5	6526.07	381.6	380.142	335.121	218.031	338.346	294.608	341.624	474.117	166.72	184.865	341.147	302.24	388.924	243.491	638.836	203.465	264.643	1062.55	159.297	203.37	1135.58	171.79	156.695	821.66	186.855	194.705	905.418	630.282	271.576	347.58	384.779	177.832	352.642	314.376	352.826	358.422	418.189	254.683	440.299	418.778	343.873	293.271
2491.65	4366.24	1493.03	3259.69	11944.9	41911	11996.9	7882.26	383.836	384.855	343.193	220.12	341.646	299.392	344.921	479.689	170.008	186.78	344.865	302.427	390.319	243.5	628.762	205.535	266.33	1059.98	158.087	202.333	1140.59	172.618	156.96	824.626	186.552	194.057	904.039	625.408	272.248	344.814	383.641	176.183	347.525	312.06	353.927	358.523	419.707	254.606	441.102	424.246	350.452	293.627
1919.34	4561.51	1377.77	3191.02	6622.97	24684.2	9658.55	14773.9	383.907	385.29	342.141	219.585	340.127	300.829	344.021	482.733	170.053	188.731	347.049	303.873	389.521	240.447	630.5	205.086	262.912	1062.27	159.134	199.273	1141.56	170.917	156.94	827.966	183.11	193.676	903.34	624.689	273.652	344.947	385.53	178.606	344.517	313.949	349.844	357.532	418.453	253.038	439.008	421.683	348.96	289.839
3352.27	4867.38	1672.64	3832.55	6969.1	19703.3	3758.96	11511.4	380.894	386.213	338.54	223.728	338.577	296.111	341.619	480.583	171.796	185.326	344.11	298.447	388.194	239.186	619.344	203.203	263.429	1065.66	159.331	196.527	1144.34	168.325	159.589	834.626	181.779	192.219	903.874	626.379	273.252	341.876	384.127	179.336	337.733	311.778	352.615	360.101	421.198	254.971	431.811	416.23	347.421	289.737
1714.16	4355.82	1716.41	5576.86	6938.4	27534.8	3715.44	10984.9	379.022	383.481	337.698	217.745	336.546	293.633	341.233	473.828	170.174	187.489	341.877	297.687	381.361	239.308	615.672	201.968	262.093	1064.52	158.267	196.382	1147.88	166.758	152.881	843.272	178.924	189.276	907.981	619.971	269.407	339.257	378.63	176.591	340.075	311.274	354.229	358.661	422.207	253.692	432.165	414.484	345.008	288.22
2938.36	3513.22	1627.39	4578.04	7213.38	20798.1	8748.51	7051.95	382.11	380.935	341.887	219.054	337.114	296.06	342.878	474.572	167.636	187.113	345.675	303.353	385.549	238.447	622.385	203.652	261.791	1063.58	157.738	193.394	1143.61	165.905	152.278	848.565	177.703	189.333	917.019	623.262	269.368	339.403	377.563	176.817	333.125	314.137	350.917	360.55	430.66	258.702	432.74	415.746	347.508	279.89
1964.01	2975.88	1061.37	3870.31	7819.19	25250.7	5413.28	9270	380.286	379.194	338.157	215.205	333.668	291.276	339.545	471.472	165.28	183.369	341.748	298.127	379.542	236.322	622.262	207.043	261.352	1061.1	159.948	193.394	1150.8	164.949	152.232	854.918	178.241	190.543	922.194	622.612	269.036	334.841	380.298	180.978	332.008	316.162	349.56	361.615	429.462	260	428.189	415.952	347.786	277.636
1627.81	3324.02	1494.84	3896.14	5602.28	15572.6	7779.82	13377.7	384.509	383.441	339.641	218.786	338.191	294.658	341.656	476.05	167.606	186.752	345.638	300.027	383.208	234.423	626.254	206.642	259.033	1049.58	159.081	189.618	1150.7	166.395	147.993	857.17	176.117	189.467	920.65	617.01	270.695	338.146	381.028	180.183	326.025	317.889	352.826	364.248	425.651	257.51	430.772	419	352.722	274.466
1157.88	7095.23	1689.04	3280.94	28010.8	49053.8	4205.89	11344.4	385.018	383.08	338.923	217.5	338.096	294.859	341.497	476.189	166.114	183.369	343.798	299.28	383.639	235.166	630.336	215.471	261.341	1043.69	163.349	190.376	1157.48	166.732	151.238	859.02	174.559	193.686	924.893	622.418	271.493	338.186	385.005	178.467	325.633	314.342	346.606	356.44	424.519	252.808	430.441	419.032	356.238	275.237
1042.01	3619.32	1620.21	3065.9	9773.11	32347.2	7698.61	9553.54	386.625	383.71	341.089	218.83	337.096	294.95	341.37	474.994	164.583	187.22	346.423	298.88	384.042	235.302	629.328	218.064	261.841	1037.43	162.802	188.842	1154.56	164.739	151.272	858.687	176.317	194.924	924.019	624.039	267.417	337.637	380.746	176.153	323.217	312.949	351.541	358.101	427.142	252.981	430.882	420.095	354.73	277.551
1284.86	4900.64	1830.97	3837.72	8272.58	27755.3	7109.74	9713.63	385.698	384.13	340.367	218.094	338.027	295.437	341.132	473.878	165.242	183.943	346.031	302.5	385.069	232.53	632.213	223.096	259.874	1032.08	163.547	188.091	1150.82	165.662	149.682	860.878	173.841	196.114	917.262	623.534	268.573	334.841	379.917	177.35	323.683	309.701	346.477	356.147	419.047	249.981	429.504	423.397	356.175	274.89
1743.5	4298.11	1806.16	3867.75	10307.7	26776.4	4288.12	10405.4	386.696	383.463	342.911	220.174	337.459	295.633	340.624	473.156	167.841	184.858	345.902	299.36	381.271	233.254	631.672	224.695	261.725	1027.93	162.913	187.576	1153.35	165.013	147.702	860.905	175.069	196.076	919.359	619.631	271.447	334.305	378.851	176.927	322.458	308.624	352.083	360.046	421.726	253.99	428.764	420.143	356.524	276.449
1848.81	5635.31	1306.63	5808.01	4769.52	31969.6	5930.61	18234.8	387.736	384.701	342.661	220.027	335.55	293.879	339.164	475.661	166.174	184.447	345.436	303.387	381.007	230.837	633.746	225.396	259.483	1024.47	165.192	186.782	1147.34	163.681	148.974	861.449	174.379	194.895	919.796	620.116	270.43	332.102	382.967	178.883	325.942	309.556	353.523	354.229	419.84	252.385	432	419.198	359.286	278.491
1174.35	7217.16	1641.27	2586.71	16929.3	26424.8	4044.38	22563.8	387.473	382.923	341.605	219.188	334.15	294.01	337.603	473.872	164.788	185.78	346.129	301.387	377.757	229.462	629.959	222.631	257.407	1017.34	163.988	182.976	1145.26	164.185	144.854	854.129	173.083	197	907.068	616.786	273.126	330.903	387.878	175.562	315.875	311.171	356.092	359.046	423.585	252.067	430.15	418.103	360.817	275.89
731.724	5162.81	1530.28	3008.04	5852.21	29554.3	6328.42	11040.1	387.15	384.614	341.065	218.87	334.914	292.915	338.672	472.756	166.401	185.681	346.939	301.873	378.403	229.908	633.172	220.759	257.599	1017.3	165.651	183.697	1143.47	165.809	146.848	854.687	175.572	198.638	909.136	613.573	270.887	331.589	380.967	175.036	315.95	309.368	356.596	357.284	423.906	250.702	427.087	417.579	357.69	277.33
1097.29	4825.25	2011.61	3524.39	20255.1	23731.8	5880.98	10017.3	385.962	382.463	342.786	216.902	334.954	293.774	339.148	472.861	163.962	184.305	347.049	300.487	379.069	229.678	637.385	218.936	254.264	1012.09	165.959	181.867	1142.63	164.153	142.424	851.014	171.986	196.086	908.621	609.845	270.722	329.708	384.917	178.394	316.75	310.248	357.596	358.211	422.038	251.356	426.031	414.159	359.214	276
821.484	5536.15	2109.23	3202.25	23276.2	25538.4	3566.93	6311.56	389.752	384.583	343.915	220.844	337.114	296.025	341.751	478.061	164.386	188.305	346.982	303.353	380.326	229.512	636.336	216.337	255.665	1015.29	166.884	182	1144.37	165.127	143.252	857.333	173.669	198.19	908.058	605.233	271.745	328.544	385.171	177.854	319.517	310.333	359.394	358.963	425.104	254.615	426.701	412.444	358.683	276.83
1155.05	4859.11	1566.52	3018.26	6554.14	47186.7	4787.91	9841.83	388.329	383.478	344.714	219.491	335.564	296.241	339.259	473.483	165.174	186.723	345.583	306.573	381.25	230.843	634.73	212.556	253.313	1010.14	167.669	181.491	1143.34	167.127	142.636	857.653	173.552	200.552	906.078	601.68	272.328	331.097	383.453	178.591	314.592	309.222	354.147	360.982	425.085	251.519	424.142	409.349	359.96	274.881
1253.86	4653.55	1888.98	3198.93	7323.21	40698.1	4187	13666.1	387.643	385.312	344.464	219.152	337.159	292.97	341.862	475.511	163.712	186.404	348.356	305.807	378.222	228.858	637.705	208.465	252.214	1011.46	166.244	179.57	1144.47	165.287	140.868	857.252	171.945	198.143	900.796	602.019	274.52	329.465	383.171	178.161	309.292	306.991	356.633	360.642	424.566	250.538	425.417	407.381	355.675	279.152
1459.55	4220.96	2151.9	2938.6	11940.7	45001	8784.67	11918.8	389.296	384.025	345.891	219.112	336.559	294.769	340.455	476.483	164	188.809	348.982	304.54	377.84	228.82	636.156	205.412	248.407	1008.78	166.738	178.176	1143.07	166.197	139.152	858.667	171.669	197.752	901.99	597.68	273.421	327.819	380.602	180.467	307.092	307.889	354.596	360.33	421.198	249.99	427.496	402.722	355.937	277.237
1897.04	3330.71	2059.59	2427.71	6707.77	32238.7	6229.64	11707.3	390.148	384.83	344.52	220.339	335.991	292.121	341.746	476.261	163.917	185.518	348.245	304.407	378.299	227.207	638.721	203.519	246.896	1008.73	167.361	178.079	1154.97	165.783	140.914	854.082	171.159	200.362	895.379	600.612	273.825	328.12	377.409	180.285	307.775	309.393	353.633	363.56	426.538	252.635	420.953	400.27	353.095	276.814
1771.35	2927.66	1795.24	2498.49	11907.1	24638.9	12222.6	17758.2	389.584	384.54	346.476	220.174	337.732	294.493	340.571	474.861	160.72	187.057	350.221	306.367	379.285	225.607	639.057	200.118	246.176	1009.99	166.349	176.758	1153.18	166.388	141.04	859.823	171.421	199.724	897.534	596.456	271.901	331.106	379.608	181.197	311.15	310.855	354.743	366.56	427.17	250.606	419.205	400.365	352.635	284.39
1739.82	5127.48	1795.95	2118.56	10308.9	30693.9	3798.36	9458.59	389.688	384.411	345.129	219.21	336.682	292.221	337.889	469.294	162.818	187.262	348.362	303.48	376.708	226.036	643.352	200.054	246.352	1010.05	167.523	176.576	1158.69	168.204	141.483	857.735	173.303	200.286	900.184	593.932	275.258	329.226	380.392	180.715	308.467	311.316	351.688	362.881	427.642	249.788	420.803	400.016	350.587	287.593
1728.19	4906.1	1788.65	2311.76	12288.3	33830.1	3335.53	12073.2	389.552	384.485	344.004	218.763	334.2	294.161	341.032	473.878	161.803	187.752	348.761	305.2	380	225.003	642.975	198.476	245.923	1008.78	166.087	175.151	1155.65	167.58	142.596	854.816	174.007	202.295	901.922	592.359	277.152	329.46	380.149	180.102	301.558	311.12	352.798	361.238	428.132	250.615	421.189	398.008	349.087	282.009
2150.73	6149.85	1617.65	1940.48	10951.1	31401.5	6350.56	3719.12	389.337	383.546	346.5	217.54	336.9	291.211	337.571	469.744	160.432	188.255	346.564	303.867	377.25	225.45	642.631	196.93	244.852	1003.8	166.773	175.339	1152.55	168.726	143.185	853.558	174.931	204.4	898.427	589.466	275.752	328.628	379.138	180.015	302.658	308.427	354.532	365.046	425.245	250.288	419.181	396.611	347.675	282.932
1810.47	4201.41	1794.07	2107.63	5556.19	44471	9017.39	12041.9	386.748	382.969	345.956	215.607	334.691	287.176	338.947	466.211	156.674	185.631	343.356	305.36	375.625	226.109	636.18	196.321	244.352	1002.84	167.826	176.976	1152.32	171.057	143.801	847.707	176.11	206.114	896.825	586.233	278.152	331.456	381.32	179.708	301.992	310.205	349.404	365.853	429.632	249.471	419.031	396.079	348.206	285.025
2229.15	6679.81	1552.75	2115.01	9144.42	32289.8	7655.02	6417.46	388.905	382.519	343.286	214.009	336.409	287.874	338.423	465.078	157.606	184.709	342.571	306.087	380.639	224.74	637.008	195.893	241.198	1003.67	167.628	175.751	1150.36	171.707	142.483	852.163	174.972	205.952	893.544	588.65	275.368	328.858	375.287	182.788	300.375	311.368	350.541	362.037	424.849	249.231	416.748	395.214	347.032	286.483
1297.19	5713.15	2341.47	2260.96	8357.6	23399.7	6703.98	12524.1	388.6	377.793	343.121	212.902	334.2	289.337	334.185	463.75	155.106	183.284	342.368	303.627	376.778	223.746	638.287	193	238.989	1001.94	166.82	176.085	1156.97	174.134	141.517	849.905	174.869	208.6	898.243	585.592	278.099	330.814	380.077	183.46	299.425	310.171	352.45	361.651	426.009	250.471	416.992	390.127	343.167	286.848
3933.84	5278.93	2649.74	2097.19	12003.4	27747.2		10484.8	390.742	377.917	344.145	212.228	335.586	285.97	335.804	462.867	153.038	183.716	343.436	308.633	377.451	223.648	637.951	190.481	239.198	1003.09	166.273	173.103	1158.29	177.905	142.245	853.687	175.503	210.695	897.466	585.223	279.772	334.159	379.431	183.131	295.283	310.949	351.55	363.073	425.877	248.269	414.063	390.794	342.468	288.89
2237.54	5330.45	2294.61	2900.14		42488.3		16094.8	400.992	379.497	342.932	213.777	337.477	285.256	337.894	468.478	154.341	183.596	346.319	314.333	431.104	222.799	639.713	188.353	236.022	1004.02	165.459	172.618	1150.97	182.159	143.166	856.265	175.91	211.4	887.272	585.65	280.556	333.62	379.365	186.343	295.833	306.872	354.018	363.624	423.028	245.346	422.26	393.984	345.032	298.83
2879.13	5012.8	1549.28	2769.36		25867.8			474.836	380.278	344.383	211.995	339.832	288.889	346.323	475.722	155.401	184.028	367.031	354.807	692.806	222.172	655.254	186.775	236.692	1002.99	164.779	173.739	1158.69	194.662	146.238	854.041	176.786	212.114	890.942	589.631	282.202	338.204	381.553	186.095	289.842	306.12	358.367	361.917	420.358	246.885	471.937	394.778	346.881	315.178
3304.75	4758.81	2519.15	3563.25		48173.2			720.128	380.963	345.153	215.897	349.7	295.241	361.63	516.728	162.439	189.369	438.301	532.633	1009.62	221.391	656.623	184.877	234.017	1003.16	166.564	172.649	1155.89	205.541	149.53	856.925	177.269	210.914	894.893	589.854	295.543	340.841	385.381	188.883	287.892	305.419	358.734	362.495	417.104	245.712	589.228	402.048	368.952	346.322
3266.04	5803.55	2780.48	3398.31					896.738	385.191	347.21	224.031	365.032	310.789	396.757	584.072	188.265	199.582	570.742	938.293	1160.17	221.083	659.393	185.326	233.896	999.587	166.134	173.048	1158.68	223.65	151.675	852.932	176.897	214.133	895.068	592.534	352.937	348.478	401.077	190.752	286.45	302.863	359.908	358.762	420.575	257.673	802.197	416.714	408.96	404.907
2937.8	7085.86	1962.58	3226.58					1005.7	396.333	353.383	233.888	388.159	347.251	446.968	679.194	240.273	211.837	767.528	1181.89	1193.99	219.192	671.902	183.257	234.236	997.349	164.797	170.073	1159.2	245.019	155.053	849.775	176.972	213.124	883.534	596.427	455.169	361.288	428.155	191.015	287.733	302.316	392.275	366.459	424.17	408.587	998.795	435.206	479.444	513.076
3066.7	7526	1646.69	3828.16					1089.51	414.25	362.27	256.647	423.65	412.824	517.106	784.483	307.303	230.617	923.344	1214.9	1204.46	218.432	680.197	180.417	230.566	994.401	170.703	168.818	1159.66	273.503	156.709	847.102	174.697	213.276	884.165	592.35	560.828	379.128	456.906	196.372	282.625	305.094	501.486	373.835	422.453	520.769	1128.97	452.81	565.357	690.203
2496.71	5061.68	1946.49	2298.95					1158.21	438.506	375.682	281.634	469.836	502.558	591.455	891.061	371.091	239.638	1022.2	1214.55	1205.99	218.032	672.082	179.401	230.088	1003.23	164.442	169.649	1154.95	303.924	161.728	847.653	175.393	213.829	886.592	596.66	629.92	395.73	484.155	213.328	288.292	302.701	737.706	412.596	428.104	645.865	1192.24	477.278	645.46	884.102
2727.06	5979.91	1791.76	1592.68					1203.84	471.216	393.871	309.978	520.641	604.965	666.28	975.106	411.561	258.518	1072.75	1209.15	1217.15	217.441	679.607	179.743	229.5	1002.14	162.198	167.521	1151.96	332.752	165.874	844.442	173.055	213.362	882.592	590.466	663.447	414.513	519.718	273.416	300.225	305.171	1023.67	527.945	442.415	726.019	1231.02	507.206	701.349	1033.4
2378.46	5497.07	1944.53	2370.99					1234.79	500.707	423.512	335.049	575.064	695.186	747.36	1044.24	444.856	274.759	1112.75	1203.88	1224.9	216.243	740.508	176.15	226.758	993.959	159.361	167.836	1148.13	353.452	166.57	840.191	170.103	210.343	879.786	594.34	668.381	432.854	543.751	388.73	342.075	318.624	1187.83	728.514	474.858	745.01	1233.04	534.087	733.595	1126.33
2072.91	5362.94	1879.79	1839.57					1252.34	532.364	466.557	363.433	626.527	748.99	814.804	1094.34	454.046	290.34	1131.92	1196.35	1230.9	201.698	794.336	163.92	213.187	981.733	148.099	153.327	1141.54	362.153	159.861	825.082	157.972	200.314	872.515	575.796	657.709	446.133	560.265	499.496	408.567	334.444	1254.81	934.908	498.934	758.346	1232.81	570.437	759.357	1180.1
855.531	5473.2	1277.88	1491.69					1255.53	545.398	520.915	382.906	675.736	798.02	859.513	1119.47	453.667	304.837	1141.77	1187.23	1242.25	200.982	825.934	163.786	212.78	982.5	147.023	151.188	1140.19	373.885	164.437	818.184	157.938	199.99	866.359	575.971	640.119	457.389	572.193	555.146	492.758	359.538	1272.25	1064.16	527.943	807.019	1223.29	604.96	757.889	1211.64
3609.62	6071.69	1855.31	1466.41					1260.56	560.176	583.23	397.295	724.486	816.261	892.593	1130.33	449.818	315.532	1145.69	1175.19	1239.5	211.015	836.803	174.513	220.055	989.994	158.285	161.2	1154.21	387.567	178.272	830.619	166.428	211.886	874.35	583.466	616.874	458.832	586.039	566.62	605.533	394.402	1283.96	1132	548.311	802	1206.68	635.627	751.024	1226.96
1694.96	4199.3	1636.08	2375.12					1259.22	567.17	654.964	400.036	755.505	812.874	906.011	1140.39	434.22	322.979	1143.86	1157.38	1242.8	203.595	838.295	168.086	213.203	981.895	149.134	155.582	1147.79	383.643	173.775	818.735	160.428	206.543	869.155	584.748	591.218	452.85	588.199	537.336	678.45	438.103	1287.48	1175.8	577.849	805.875	1196.2	670.262	737.897	1238.27
2933.19	3970.22	2109.58	1597.76					1254.36	574.142	710.754	395.062	774.082	797.849	916.053	1132.88	415.697	320.546	1125.63	1133.3	1240.21	201.911	823.672	166.086	209.346	981.983	147.093	154.697	1146.76	373.548	173.808	818.191	160.021	204.095	868.301	581.884	562.897	455.854	588.304	494.394	716.017	482.65	1283.17	1200	595.896	813.413	1173.94	696.167	714.254	1236.96
1405.32	4467.76	1952.15						1247.98	571.324	765.552	392.652	777.927	773.327	910.471	1118.73	399.424	317.652	1101.83	1091.56	1228.54	202.402	811.443	167.139	207.819	984.267	147.703	154.649	1142.5	354.764	172.695	816.884	158.793	205.886	873.282	582.155	537.278	453.482	587.243	430.766	725.517	545.487	1263.92	1206.83	611.123	770.837	1146.16	718.278	667.032	1223.23
1512.23	3870.13	2333.78						1237.9	568.5	798.427	383.513	777.736	746.07	899.963	1098.03	373.046	316.532	1071.17	1033.04	1218.28	198.802	797.23	166.454	203.319	982.483	146.861	153.339	1140.33	339.427	167.185	814.02	156.862	206.124	867.932	572.029	515.159	449.429	589.022	380.139	728.467	590.769	1235.29	1199.21	627.424	772.837	1122.33	736.246	642.214	1210.31
1885.43	4392.05	1728.26						1234.79	561.546	817.932	374.598	765.85	721.302	893.233	1078.41	340.144	313.851	1043.58	961.86	1208.6	199.275	796.566	168.364	202.478	989.378	147.203	151.982	1148.29	324.083	164.861	814.02	158.179	207.286	866.301	571.553	487.079	441.774	588.718	336.38	719.817	625.342	1199.41	1199.72	640.802	764.548	1092.54	741.937	619.675	1192.99
	5770.65	1880.71						1225.83	545.707	829.472	359.214	750.273	683.528	872.714	1059.06	317.538	303.546	1030.6	876.487	1192.01	198.672	796.59	169.481	200.456	986.622	147.017	152.273	1140.69	293.331	159.43	814.544	157.655	202.295	868.854	564.544	458.652	435.584	586.558	306.409	690.717	650.086	1158.7	1191.79	653.689	759	1050.8	749.437	586.405	1168.64
	4858.5	1269.15						1224.3	540.247	839.613	349.495	734.904	640.904	846.609	1024.48	299.25	306.142	1008.27	780.047	1181.16	197.423	789.648	169.412	197.978	990.773	148.831	150.139	1145.97	263.338	152.603	815.803	156.31	205.133	871.864	565.34	438.45	430.642	573.149	277.277	666.8	664.026	1107.53	1185.37	654.028	725.442	992.402	755.778	554.333	1136.42
	6825.27							1220.53	524.747	844.109	334.951	714.65	605.819	817.571	991.972	277.5	300.355	986.509	690.08	1175.35	198.441	777.418	170.615	196.775	989.372	148.035	150.376	1142.09	242.503	147.099	814.973	156.048	202.962	861.67	565.884	420.123	420.411	571.033	263.701	637.45	660.795	1050.62	1176.09	660.359	690.606	940.512	792.873	518.27	1098.86
								1214.56	512.395	841.686	320.005	689.718	563.266	782.455	956.111	256.72	294.745	969.417	595.813	1157.96	197.012	763.713	173.888	194.94	993.343	148.238	150.933	1147.52	222.095	144.238	811.612	156.29	201.286	862.418	566.146	400.536	408.699	560.652	247.628	600.15	652.855	988.404	1161.76	655.943	689.962	892.291	765.992	493.54	1050.07
								1208.82	501.654	840.133	307.161	664.25	527.658	746.878	913.078	240.704	290.575	947.331	529.5	1140.23	200.473	748.549	176.471	195.28	995.273	149.581	152.539	1142.45	210.204	140.113	814.85	157.538	200.438	858.971	565.573	383.202	396.69	551.265	239.088	561.775	626.838	925.761	1151.84	652.67	637.212	848.457	748.563	470.444	998.203
								1199.15	491.988	826.843	294.116	636.918	490.774	721.191	866.756	226.099	283.723	915.994	477.233	1109.68	198.973	730.459	178.85	193.407	998.826	150.314	152.042	1139.96	199.758	137.119	806.49	158.221	200.933	861.32	567.126	371.901	386.177	547.63	229.285	524.9	608.607	851	1128.3	652.887	589.625	808.213	716.857	451.429	948.127
								1183.34	480.148	811.432	283.402	606.814	460.563	691.688	822.667	209.167	275.404	896.773	434.92	1072.78	197.234	712.262	180.898	190.94	993.703	150.547	153.206	1135.37	194.637	135.404	804.32	158.428	202.162	857.573	561.874	359.954	379.252	541.983	222	493.967	589.59	780.927	1108.11	649.641	562.952	758.732	703.913	424.333	891.966
								1169.05	469.275	795.984	272.156	583.404	434.819	666.651	784.361	200.849	270.816	862.46	403.447	1028.62	200.468	694.861	183	190.121	993.523	156.273	153.939	1138.96	188.605	136.49	802.265	160.014	200.819	857.184	563.223	349.874	370.62	537.033	220.27	455.133	562.479	719.881	1074.31	647.368	552.99	716.748	693.746	406.69	833.898
								1148.99	460.636	780.895	263.652	559.927	414.322	640.418	754.006	194.28	260.872	810.012	380.413	985.243	200.03	681.434	186.209	190.753	999.959	152.994	153.473	1136.32	185.643	134.033	798.109	156.676	199.505	852.427	566.524	342.242	360.575	529.702	219.847	426.35	537.205	672.706	1033.89	633.283	558.654	674.173	659.198	392.857	782.746
								1132.81	449.633	763.028	255.085	533.75	395.015	615.735	715.9	185.265	257.425	774.957	360.367	943.722	201.976	673.885	190.192	190.352	995.395	154.471	155.333	1137.32	182.376	135.152	800.191	159.483	198.876	853.116	566.573	335.808	355.469	521.337	220.27	397.092	506.761	635.642	979.257	617.896	522.788	641.992	642.302	365.992	728.856
								1096.55	438.735	742.875	247.205	515.082	372.452	595.492	683.972	173.932	248.865	732.834	350.153	896.59	201.953	662.025	194.134	191.61	999.483	159.866	155.855	1134.43	181.943	135.159	794.442	159.952	202.067	848.767	562.573	330.825	347.469	506.807	219.051	365.933	481.462	601.569	920.78	603.557	505.49	607.402	625.349	353.889	679.72
								1056.83	430.96	725.738	238.482	498.541	359.397	571.831	659.178	166.121	244.326	691.699	340.827	854.382	202.731	653.844	196.989	191.945	998.006	162.139	156.921	1136.25	183.191	133.417	791.762	160.076	201.971	846.864	558.35	329.417	341.575	496.845	220.19	342.675	458.444	573.321	867	594.377	488.962	579.677	603.294	343.643	628.729
								1013.6	425.997	702.698	234	486.255	347.342	553.079	631.194	163.076	238.369	665.11	335.32	817.382	203.985	648.672	198.941	192.753	997.552	163.023	156.939	1128.26	183.981	134.828	793.871	159.897	200.476	845.806	558.466	325.083	337	485.199	221.438	320.892	437.154	556.101	801.413	588.028	470.538	556.465	589.563	332.048	599.237
								967.329	419.926	677.774	227.348	468.418	333.221	534.138	611.283	157.288	234.071	623.521	329.28	784.84	201.822	641.984	200.567	192.692	994.395	163.866	156.782	1129.58	183.599	134.934	789.973	160.455	204.476	842.418	555.553	322.457	331.372	480.155	224.256	303.642	415.624	529.853	734.725	569.953	452.442	528.709	583.897	322.635	555.178
								921.033	413.222	653.823	223.594	457.991	326.618	517.609	591.344	152.72	231.092	588.847	326.687	765.208	200.402	639.746	202.267	192.236	997.459	167.279	157.776	1127.85	185.268	136.47	791.946	160.097	201.905	844.621	553.981	320.589	329.248	473.751	221.35	289.05	392.248	511.385	682.872	558.66	440.625	512.472	566.778	316.532	530.297
								870.947	409.29	634.182	217.558	443.709	316.055	500.206	574.994	151.568	224.312	563.362	323.913	737.562	201.973	640.057	203.39	191.297	1005.31	168.994	159.667	1135.94	186.573	136.344	792.524	162.021	202.514	839.582	549.243	322.523	332.655	464.088	223.234	281.8	377.436	491.826	634.449	544.802	430.904	496.48	558.516	309.627	499.356
								827.049	407.704	612.814	214.237	432.259	306.784	483.323	567.267	147.22	221.475	535.485	324.387	719.139	202.272	637.648	204.583	191.934	1002.25	170.43	160.873	1126.01	191.382	136.477	794.177	160.538	201.505	852.048	545.476	322.338	329.451	453.917	221.511	275.942	361.214	480.706	595.037	540.34	423.654	488.606	544.802	306.079	469.729
								780.339	402.855	587.145	211.464	417.836	302.246	469.534	551.1	145.576	216.702	509.681	324.62	690.257	201.876	634.377	207.706	191.341	1005.96	171.337	160.467	1128.8	190.675	137.232	796.646	159.8	199.609	842.65	549.952	322.182	327.531	447.84	221.942	266.35	344.94	465.927	556.807	525.717	413.769	469.158	539.691	302.889	443.619
								740.03	398.454	563.468	207.138	404.291	296.668	458.206	546.328	144.682	212.504	491.368	325.447	667.993	201.515	636.115	208.834	191.824	1004.26	173.07	162.194	1128.12	192.943	136.894	791.789	160.455	202.362	839.476	545.078	325.321	325.478	442.707	222.701	265.108	334.299	463.321	532.431	513.698	402.788	464.646	532.984	302.817	425.593
								700.606	396.806	542.557	205.299	394.009	291.869	444.529	540.456	142.773	209.468	470.209	325.787	650.104	201.139	636	207.733	191.06	1005.26	172.419	161.345	1124.47	195.885	136.51	788.347	159.952	199.248	840.252	547.223	326.424	328.699	437.077	222.839	269.808	320.624	445.349	498.339	506.991	392.038	462.732	522.254	298.651	405.61
								665.473	394.089	515.802	201.946	384.854	289.638	437.354	532.883	142.546	207.305	450.994	328.86	627.764	201.115	635.73	212.872	193.066	998.372	174.052	163.279	1124.68	198.006	137.126	785.007	159.945	199.962	832.447	543.631	328.119	327.911	431.216	224.036	261.217	311.205	443.569	480.917	495.783	383.779	459.591	514.151	298.746	400.542
								634.434	392.327	496.363	199.821	378.782	281.462	428.73	529.833	140.439	206.397	432.577	328.947	613.271	201.056	633.557	212.791	191.72	1001.44	177.122	164.812	1119.74	200.248	135.755	782.503	161.814	200.448	835.136	547.262	331.854	326.518	425.807	227.088	259.392	304.932	445.44	462.211	482.538	374.856	457.874	507.778	300.611	390.17
								605.903	387.667	474.673	198.219	371.509	280.729	419.841	524.278	142.28	202.731	414.307	332.36	598.375	202.527	638.049	214.027	194.099	997.111	180.744	164.751	1114.88	202.732	138.106	776.075	162.993	203.686	831.291	545.505	332.669	326.62	421.934	229.321	263.125	300.709	441.083	443.835	475.66	365.231	453.158	497.873	296	387.797
								582.389	385.028	457.27	198.406	367.241	281.226	414.016	518.778	142.015	203.099	400.779	333.933	588.09	203.287	631	214.818	193.011	992.785	180.913	166.267	1113.28	203.898	135.225	774.15	162.007	203.238	824.32	542.456	334.974	325.655	417.608	231.905	264.917	293.419	436.743	418.101	468.34	350.635	447.512	484.929	298.008	386.229
								554.355	384.664	438.218	197.781	362.332	278.904	407.349	517.178	142.636	202.688	392.037	339.16	580.951	204.485	631.787	219.54	194.203	1000.13	183.139	167.139	1120.96	207.675	138.934	773.265	164.476	205.086	827.223	541.582	336.632	326.376	416.923	231.854	267.792	291.282	440.679	405.725	457.594	342.75	448.244	482.881	299.619	384.737
								530.394	383.238	425.399	196.714	377.786	279.196	400.196	514.883	143.864	200.121	383.81	340.947	577.625	203.843	636.779	219.005	195.39	997.413	184.128	168.345	1115.93	210.095	139.093	773.095	164.862	201.733	826.524	539.32	339.881	327.819	412.061	235.015	267.942	286.402	437.046	394.183	448.443	334.163	448.213	473.294	299.032	388.559
								508.016	380.858	414.665	195.505	375.723	278.498	395.074	515.5	143.561	195.653	377.865	346.827	577.035	202.284	635.279	218.075	195.038	997.32	185.535	166.63	1117.32	210.955	136.762	771.136	163.103	202.648	824.039	540.612	339.291	324.911	407.182	235.328	266.9	284.009	435.826	385.229	441.274	326.337	451.756	469.135	299.841	388.39
								493.349	378.123	402.105	196.339	356.586	277.271	387.344	513.389	145.25	195.036	374.092	346.647	569.222	200.935	637.754	216.481	197.017	1002.83	185.622	168.382	1113.01	211.796	138.338	774.422	162.31	201.019	823.913	533.087	339.017	325.942	406.961	236.518	267.175	283.256	436.128	380.826	440.132	323.99	447.52	466.46	300.643	391.712
								476.911	377.926	391.544	195.473	350.454	278.03	383.603	512.772	144.106	192.972	372.221	349.98	565.75	201.601	637.697	215.631	195.088	1005.43	186.448	168.776	1114.89	214.076	138.781	770.211	161.2	199.2	820.505	530.029	341.944	324.854	403.79	237.744	272.325	284.521	436.716	367.862	435.009	316.346	451.465	466.556	303.976	397.424
								463.464	375.79	382.407	192.147	346.023	273.759	377.603	509.4	145.689	191.794	369.926	352.753	567.958	199.985	637.188	218.037	195	1003.59	188.163	169.915	1115.94	217.49	138.285	774.061	164.048	201.171	826.447	530.825	344.768	326.221	404.807	238.927	276.3	283.94	431.404	361.908	431.453	311.558	450.181	465.817	303.794	396
								454.495	374.911	375.706	191.933	343.714	274.653	373.392	511.528	142.727	188.589	369.589	355.893	569.569	202.66	634	218.957	197.533	1008.62	190.012	170.224	1115.75	219.701	138.828	774.51	163.062	202.143	827.903	530.301	348.576	326.779	402.442	236.504	267.967	283.914	430.899	355.385	426.698	306.163	452.512	460.373	305.857	397
								445.655	373.951	372.649	192.058	342.805	274.07	370.614	505.511	144.424	186.943	370.883	358.027	566.493	201.793	639.475	218.979	198.082	1008.99	189.087	171.576	1117.5	221.968	140.576	775.592	164.565	202.724	822.68	531.777	347.576	321.518	397.829	235.533	267.267	282.239	436.807	352.541	425.368	299.923	455.984	461.119	306.675	399.136
								441.901	370.466	365.984	191.741	340.386	273.05	369.169	506.05	144.909	187.135	370.043	360	573.319	200.532	642.082	217.07	199.885	1008.72	190.715	171.727	1112.92	223.134	141.305	773.558	164.483	201.714	826.048	529.767	349.43	323.288	395.332	235.35	267.542	280.838	436.615	351.229	417.962	292.817	454.323	458.889	307.341	402.83
								438.517	370.303	360.956	190.964	342.032	270.101	365.587	507.6	143.674	186.106	369.528	362.033	576.042	202.192	641	219.203	201.566	1012.41	194.221	175.406	1112.64	226.51	140.603	775	167.759	202.124	830.485	533.631	351.699	324.345	395.779	237.387	264.192	283.043	434.22	345.33	414.66	285.817	455.969	453.968	310.849	402.466
								437.469	369.895	358.73	191.522	340.973	272.834	364.762	510.206	145.704	186.447	369.037	366.093	579.583	201	642.057	219.182	200.555	1011.92	194.477	173.649	1111.56	228.968	140.748	774.748	164.834	201.457	825.146	529.136	354.772	323.894	394.348	238.825	266.858	279.658	434.55	347.982	414.519	282.529	462.228	455.81	311.063	403.509
								438.795	369.605	357.44	191.08	342.364	271.276	362.995	508.561	143.841	184.085	370.368	368.047	584.604	201.503	643.844	219.075	202.879	1012.14	196.483	174.454	1112.53	229.178	143.497	771.735	164.476	200.486	825.243	528.311	357.891	324.274	396.083	236.869	264.85	279.368	438.422	344.11	413.283	280.798	460.213	453.54	310.992	412.229
								440.069	370.972	357.544	194.888	342.318	273.714	368.757	515.894	146.833	187.653	370.043	370.947	586.771	201.926	642.377	218.192	205.176	1012.73	195.058	175.958	1108.57	231.637	143.325	767.775	165.786	201.209	815.282	528.301	357.503	321.925	391.055	238.183	268.575	277.726	438.156	345.725	407.142	278.952	462.008	447.651	316.238	411.78
								440.645	368.259	357.016	194.174	343.982	275.07	366.45	512.294	148.583	185.071	372.976	375.293	591.722	201.645	643.926	217.786	203.94	1006.48	196.593	173.473	1100.71	232.274	141.265	766.088	165.614	201.933	819.272	528.204	359.917	324.411	391.575	238.525	267.183	276.966	435.725	345.817	410.472	271.49	463.433	445.722	316.675	414.822
								439.976	367.747	356.907	193.237	341.536	273.246	367.487	515.356	151.553	185.447	375.515	374.527	595.951	201.198	643.172	216.909	202.852	1002.72	196.297	177.018	1107.08	233.057	140.656	761.83	164.428	199.448	812.126	522.621	360.94	319.65	392.475	240.248	265.292	279.444	434.725	352.376	407.311	272.673	461.732	449.659	319.984	418.644
								442.262	367.336	354.976	193.741	342.009	274.693	366.259	512.922	152.28	185.532	377.595	378.227	597.91	201.331	642.426	215.166	206.506	1002.62	196.111	174.503	1102.15	233.809	140.788	758.02	167.014	201.533	814.456	523.67	367.447	321.442	395.635	242.401	265.2	277.641	429.734	353.064	407.764	271.865	461.299	444.46	317.841	419.339
								444.606	368.136	356.044	194.402	342.8	277.096	364.397	515.267	153.061	185.525	378.356	380.533	601.799	200.911	646.492	215.572	204.802	1005.71	197.355	177.194	1103.54	234.669	141.066	758.551	166.648	204.514	808.777	523.602	369.238	323.111	396.553	240.518	267.567	281.453	429.716	350.367	410.575	270.798	464.213	446.024	322.937	425.186
								448.144	368.003	356.121	195.089	341.868	275.724	363.54	513.833	152.462	184.397	378.478	385.087	606.188	199.408	640	212.332	204.934	1003.76	198.494	177.073	1099.54	237.089	139.358	754.558	164.586	201.286	804.398	523.505	370.06	321.88	394.939	241.971	269.225	280.795	434.165	351.881	413.057	268.192	469.709	450.706	324.762	429.254
								446.894	366.991	355.085	192.183	343.891	274.945	361.995	512.294	153.561	184.284	379.828	380.727	604.312	200.065	637.861	211.786	205.692	1007.81	198.698	175.745	1105.29	236.892	141.755	758.633	163.703	201.257	802.874	524.903	369.45	319.841	395.21	242.533	267.65	278.513	431.633	353.56	411.783	267.337	470.236	442.881	325.794	428.034
								449.57	363.957	354.464	193.357	341.227	273.95	361.095	511.428	153.977	181.638	382.295	381.4	607.514	199.565	637.066	211.423	207.341	1006.05	198.378	177.236	1102.76	239.28	141.384	757.068	167.372	201.295	810.738	522.34	372.281	320.491	392.658	246.365	269.658	280.795	429.229	355.642	412.707	268.481	471.921	448.381	325.198	429.034
								453.805	365.454	357.895	194.005	342.236	274.844	361.138	514.617	156.167	185.369	384.804	384.653	609.389	199.089	639.418	209.909	206.863	1007.38	199.506	177.218	1096.64	238.541	141.166	757.361	166.234	201.905	811.291	519.67	373.861	323.642	396.762	246.27	272.233	281.393	431.119	354.578	412.009	266.788	471.701	448.381	329.405	439.932
								455.787	362.79	357.443	193.799	342.404	274.337	358.947	513.539	156.424	183.255	385.957	381.66	611.465	198.201	635.623	209.749	205.934	1006.55	197	176.721	1092.81	239.248	141.543	754.211	165.945	203.562	805.806	521.738	377.652	321	395.84	244.912	267.458	280.769	425.046	356.211	412.142	268.615	469.591	449.897	329.675	435.915
								460.434	363.923	358.98	195.263	342.755	276.96	360.593	511.517	160.432	182.262	388.086	383.913	607.75	200.145	641.836	208.535	209.319	1012.14	200.919	180.503	1093.69	239.701	144.364	762.136	164.972	203.4	811.456	522	384.748	315.434	384.901	248.307	265.858	281.769	426.514	357.202	407.028	268.038	475.331	448.595	329.683	441.602
								462.515	362.559	359.645	194.165	342.059	275.894	359.291	513.517	156.985	182.801	390.331	380.467	611.847	198.234	640.746	207.46	208.302	1013.79	201.081	177.685	1099.16	240.809	143.781	760.633	165.91	203.057	808.67	516.864	385.649	316.363	384.652	246.796	264.275	278.35	427.982	359.651	404.745	265.481	471.787	447.325	334.048	443.966
								465.556	362.657	361.048	194.388	341.059	274.834	359.794	511.461	159.144	183.709	389.147	382.973	613.25	199.982	639.434	207.39	207.742	1014.62	199.605	177.824	1099.48	241.656	143.305	761.918	164.283	202.362	811.65	523.835	384.662	314.721	383.387	247.752	267.733	281.65	426.541	358.872	405.717	266.125	468.961	447.246	336.31	444.5
								469.531	363.222	363.613	195.348	344.214	277.387	357.18	514.194	161.409	183.787	393.043	385.887	615.896	199.124	636.598	204.471	207.89	1015.46	199.227	179.315	1097.89	241.35	142.536	760.191	164.6	199.905	811.602	521.039	384.795	317.42	384.105	250.453	271.233	278	422.349	359.064	405.236	266.038	474.591	451.302	335.952	446.314
								486.917	363.954	373.246	197.036	347.523	279	352.693	511.5	167.288	185.681	402.546	386.873	615.896	198.207	640.697	201.791	208.357	1015.63	201.43	178.939	1097.26	243.905	143.55	756.85	166.483	200.962	805.107	518.854	384.964	317.08	383.32	249.219	273.2	279.701	425.156	362.853	409.575	265.567	481.142	438.063	342.579	449.89
								487.998	363.228	374.246	197.429	348.582	279.945	348.122	507.844	166.311	185.823	405.669	386.667	613.083	196.45	643.893	202.214	208.571	1011.42	201.285	178.751	1093.09	243.828	142.795	758.884	166.876	202.371	800.893	519.971	385.46	319.465	383.553	246.562	272.8	279.222	421.358	362.119	409.189	266.654	479.992	431.516	344.667	452.814
								490.004	364.17	377.19	195.915	348.332	279.749	351.937	506.1	168.667	186.653	408.442	383.873	612.521	201.231	641.828	204.241	210.835	1011.31	201.924	180.952	1088.45	245.917	142.987	754.98	168.303	202.343	798.175	525.019	386.066	315.146	380.508	247.664	272.492	281.513	422.67	363.826	409.915	266.221	482.614	429.492	345.222	455.034
								490.337	363.775	375.532	197.375	347.546	279.553	348.937	501.983	168.833	186.411	403.27	383.673	614.993	197.26	641.631	202.134	208.407	1008.24	202.314	177.994	1090.9	244.898	142.821	749.878	168.317	199.752	796.214	521.068	385.904	315.832	378.409	248.109	277.708	282.923	422.679	367.358	412.207	267.827	485	430.556	345.063	455.424
								490.639	363.497	379.403	194.973	347.164	280.387	348.519	502.011	169.258	185.816	404.724	383.587	610.84	198.701	642.459	201.086	206.912	1008.99	201.122	179.806	1092.73	247.338	146.318	744.843	169.207	199.238	791.039	521.505	385.026	317	379.354	244.847	275.983	284.274	419.248	365.826	410.877	265.221	483.827	423.627	344.73	455.229
								491.367	363.904	380.117	195.978	345.759	280.166	348.646	500.967	168.477	185.007	404.939	381.28	610.229	205.604	644.59	206.016	217.412	1013.03	210.797	187.073	1093.62	253.427	152.086	754.503	176.897	208.924	798.631	523.029	385.666	315.805	382.392	245	268.4	283.325	415.44	367.734	413.623	267.202	486.543	424.222	347.389	452.059
								493.448	365.472	383.762	195.277	349.059	280.648	351.381	499.144	169.886	187.036	404.202	378.927	612.854	195.953	644.402	195.909	209.901	1006.58	201.32	180.315	1088.91	245.319	146.662	744.701	168.048	200.924	796	516.854	385.381	315.235	384.254	245.599	274.808	283.359	410.752	368.514	412.481	267.606	490.646	420.738	350.119	452.432
								496.016	364.488	384.02	196.473	348.368	280.729	350.931	500.311	170.818	187.454	409.282	380.047	611.146	198.772	647.787	194.733	210.077	1003.95	201.116	180.642	1086.88	247.433	145.086	744.054	168.538	200.791	793.087	521.097	381.202	313.044	381.387	246.314	275.508	283.607	409.257	370.431	411.179	264.731	490.441	420.841	346.516	453.822
								498.621	366.256	386.202	197.911	348.514	282.955	351.513	501.172	172.296	187.851	409.485	380.52	609.146	198.444	644.066	194.326	208.22	1005.15	202.983	180.109	1083.92	246.624	145.278	742.17	169.903	202.543	792.602	517.544	382.238	311.075	380.608	246.825	277.7	286.419	404.422	372.303	414.783	265.942	490.15	418.54	346.286	449.83
								499.519	365.83	388.508	197.04	348.977	282.719	349.751	500.517	171.356	186.879	411.221	377.067	606.34	198.547	646.016	192.658	210.017	1008.03	204.198	178.685	1083.62	246.949	146.881	740.905	169.655	200.667	792.874	521.631	382.076	310.69	377.017	246.891	274.342	287.051	405.22	374.945	415.085	265.5	493.181	413.611	350.103	453.051
								503.408	366.333	390.278	198.96	349.282	284.759	353.556	501.161	171.296	189.404	416.374	380.68	611.507	202.689	647.148	191.267	209.006	1022.61	204.576	181.158	1095.36	249.93	145.457	747.769	169.097	201.505	803.816	527.233	382.285	312.243	378.072	246.241	280.233	288.385	400.78	373.982	414.528	267.029	491.882	411.087	350.032	453.805
								504.101	364.975	388.891	199.143	351.859	283.211	352.905	503.678	173.159	188.688	418.19	381.507	608.729	212.157	644.893	194.626	211.236	1055.14	206.395	184.358	1120.55	253.42	150.066	764.843	171.703	204.609	820.544	547.379	381.98	314.08	379.409	247.314	277.425	288.274	400.073	375.56	416.802	266.923	489.827	415.452	346.738	455.356
								507.097	367.127	394.177	198.719	351.286	285.286	354.032	502.939	174.568	189.319	423.067	381.307	608.736	220.911	652.303	194.936	211.967	1086.51	208.285	186.939	1157.32	255.268	152.04	795.422	173.441	207.41	856.592	584.612	381.421	310.801	380.083	247.328	280.633	288.709	400.532	378.22	417.698	265.087	492.992	412.937	350.032	459.322
								508.071	366.991	393.996	198.17	352.627	286.839	355.09	501.478	173.523	187.95	425.595	382.06	606.062	238.562	640.574	208.984	211.967	1092.74	217.895	200.642	1169.1	259.662	186.219	822.061	174.538	211.676	873.194	610.971	384.02	314.465	382.265	248.051	278.508	286.128	399.11	375.817	415.868	263.394	494.819	411.183	349.167	472.339
								512.059	369.423	398.484	199.598	353.309	285.01	357.005	502.561	176.697	189.56	428.055	382.62	604.688	277.941	645.377	252.823	216.802	1092.84	248.797	232.497	1181.85	267.841	342.742	841.633	188.717	223.505	888.68	619.456	381.672	316.336	380.995	248.204	277.8	285.538	395.642	377.321	416.179	264.529	500.937	411.429	350.476	467.695
								514.588	369.472	398.182	197.995	352.846	286.106	354.841	504.583	175.288	187.128	427.454	381.153	602.556	336.938	647.369	345.925	217.918	1085.66	307.081	286.151	1175.73	277.987	514.47	840.361	215.841	238.848	897.796	615.262	384.805	342.159	384.221	247.109	278.15	285.419	395.495	378	418.057	263.808	499.669	412.746	349.698	472.873
								519.225	369.596	400.835	200.478	355.15	289.598	360.376	504.228	174.917	190.653	434.896	383.187	606.25	396.464	658.434	478.898	222.346	1084.64	406.552	382.885	1178.96	294.459	592.344	845.054	273.703	260.743	900.116	615.447	387.454	438.929	392.862	247.321	276.7	288.607	394.248	379.991	420.113	265.529	502.496	416.524	350.603	474.788
								520.803	370.265	403.932	199.625	355.8	289.598	361.815	502.567	177.811	189.66	439.393	382.733	605.743	438.379	677.812	633.069	232.852	1079.76	549.006	530.291	1174.07	326.611	631.861	853.082	357.565	286.19	911.981	613.019	394.053	568.96	398.127	247.401	282.575	289.692	388.294	454.523	425.575	267.702	505.842	417.421	350.54	480.864
								521.643	370.54	401.77	197.478	353.982	287.005	360.672	504.583	176.47	187.376	441.988	384.233	608.618	460.092	682.525	747.973	249.247	1088.04	705.244	697.697	1175.63	381.758	656.874	863.728	453.993	313.838	922.01	609.631	405.056	655.297	404.608	247.956	288.058	287.855	385.606	457.917	424.566	264.019	508.567	414.762	350.619	487.509
								536.239	371.944	423.536	199.442	362.005	288.889	367.423	508.628	181.947	191.014	451.951	390.9	730.104	474.678	678.033	784.086	271.89	1084.41	819.198	816.212	1178.38	456.803	660.603	866.034	557.876	341.2	927.689	603.291	427.45	712.54	413.47	246.518	286.767	291.778	387.211	451.45	425.255	264.962	513.756	435.698	369.937	502.915
								698.941	381.046	552.528	219.38	418.654	304	429.624	669.011	245.849	209.454	559.411	530.633	1157.44	479.932	683.295	797.931	303.758	1080.1	875.407	863.061	1175.44	554.707	665.96	877.497	642.407	367.371	937.932	599.252	451.927	749.031	424.602	254.591	324.083	290.855	390.33	454.56	426.793	268.029	563	544.595	477.135	512.22
								1037.38	407.654	835.161	283.558	624.786	515.859	613.138	1215.55	464.954	257.83	1240.48	1205.91	1312.58	485.142	684.59	807.759	344.363	1080.11	886.285	878.194	1177.36	669.573	685.126	883.027	682.876	392.876	942.515	596.524	481.719	793.142	437.972	260.562	349.858	287.735	387.835	451.716	425.67	270.712	1001.02	783.754	810.151	526.059
								1286.26	484.346	1082.09	436.576	930.264	1061.66	876.095	1365.96	705.939	351.319	1347.26	1283.61	1320.22	489.355	695.943	819.406	399.802	1076.77	892.657	875.855	1177.34	794.21	698.106	883.408	678.469	418.629	945.087	587.884	512.881	840.973	448.508	273.905	378.533	287.564	391.798	534.101	428.613	355.087	1327.64	967.389	1141.94	537.466
								1334.24	637.447	1201.91	621.938	1119.43	1192.07	1073.52	1374.48	788.356	445.887	1338.33	1263.24	1315.35	492.036	725.287	828.642	464.852	1075.07	890.389	875.182	1170.32	894.159	695.503	890.707	655.669	445.495	942.65	577.786	554.069	886.031	465.044	297.803	409.433	292.026	422.229	863.826	458	566.423	1364.65	1039.86	1248.83	544.568
								1334.15	841.691	1249.85	785.089	1195.51	1198.22	1182.9	1373.28	802.879	520.305	1316.07	1249.71	1314.52	491.358	749.418	831.519	535.39	1074.87	878.75	869.964	1174.27	968.949	695.477	891.02	640.407	480.81	943.35	578.456	598.255	928.097	488.337	342.27	469.408	317.641	646.321	1193.55	595.189	858.529	1369.73	1066.4	1278.14	551.983
								1327.06	1017.48	1261.88	867	1207.59	1193.16	1229.27	1364.47	803.788	578.979	1298.26	1228.4	1308.99	485.71	793.279	825.765	587.852	1071.96	867.326	860.77	1168.06	1000.14	687.099	887.231	635.021	500.829	946.932	566.981	660.166	967.571	513.144	414.241	544.833	480.53	1186.65	1349.72	880.113	995.519	1364.21	1072.23	1285.39	565.856
								1315.91	1128.8	1262.93	910.938	1209.74	1188.71	1258.05	1361	797.227	645.482	1286.37	1214.17	1298.69	493.293	837.008	832.626	655.923	1069.96	857.884	864.867	1174.22	1033.84	693.278	887.667	646.448	541.562	948.136	566.961	722.672	994.013	547.762	511.628	630.908	895.222	1416.78	1379.37	1125.16	1034.78	1358.83	1065.13	1289.5	583.314
								1306.3	1187.78	1258.65	932.808	1199.58	1177.3	1273.67	1355.99	798.53	706.376	1274.58	1193.31	1282.83	502.423	867.213	835.947	715.533	1072.57	854.198	871.636	1176.02	1053.56	692.782	890.673	659.655	571.724	951.165	568.175	782.543	1012.51	580.586	621.402	723.775	1135.97	1449.73	1389.49	1274.96	1049.53	1362.47	1068.87	1292.4	601.932
								1288.84	1217.69	1249.84	948.33	1181.99	1165.14	1279.45	1344.85	798.136	741.383	1258.49	1188.29	1265.9		880.451														834.755	1028.42	612.47	724.993	818.892	1180.81	1453.86	1390.28	1343.09	1048.24	1358.71	1065.66	1295.29	605.085
								1278.91	1236.49	1245.68	959.817	1163.55	1155.4	1280.55	1336.27	792.705	758.213	1251.68	1217.81	1249.86		887.23														882.133	1039.7	653.133	781.161	895.758	1193.22	1460.89	1386.91	1376.07	1048.54	1357.75	1061.66	1299.52	611.669
								1266.23	1240.21	1240.93	961.969	1154.14	1147.16	1272.26	1325.66	791.242	763.014	1249.26	1263.34	1227.68		887.459														911.573	1048.27	688.177	803.825	958	1193.29	1454.64	1389.57	1387.07	1047.33	1357.49	1039.67	1298.71	628.89
								1253.26	1228.61	1234.08	933.201	1136.06	1131.56	1251.09	1312.64	779.856	751.248	1253.94	1292.37	1207.83		887.885														933.295	1050.88	736.359	813.708	999.242	1188.61	1439.58	1383.11	1394.97	1046.04	1359.06	1034.36	1298.66	639.644
								1243.02	1181.56	1230.06	844.951	1124.14	1099.18	1198.9	1283.13	731.985	713.766	1255.66	1297.88	1194.09		895.779														948.063	1053.12	772.961	821.285	1033.23	1180.27	1421.19	1375.15	1385.47	1038.69	1351.94	1019.48	1289.62	650.068
																																							818.774	1049.44	1173.26	1400.44	1363.38	1368.95	1032.63
																																							809.314	1067.41	1155.94	1376.73	1341.72	1318.08	1018.37
																																							757.168	1074.62	1137.7	1358.79	1282	1205.93	985.221
[truncated: 141 more columns]

## Sheet: Sup. Fig. 1
Sup Figure 1D		Sup Figure 1E				Sup Figure 1F				Sup Figure 1G
CTRL	TFEB O/E	Con	O/E	PA	O/E+PA	Veh	OE	PA	OE+PA	Veh	OE	PA	OE+PA
1	69.5675	1	1.05614	1.01813	1.40778	1	0.785482	1.73103	0.902191	1	0.48099	1.60342	0.46934
1	29.5264	1	1.14083	0.466678	0.917286	1	0.993729	1.37244	1.04334	1	0.761839	1.80805	0.485101
1	42.4774	1	1.23487	1.10769	0.627792	1	0.920442	1.00513	0.978106	1	0.48563	1.80649	0.589572
1	38.6338					1	1.54085	2.37371	0.748166
						1	2.0677	1.95819	1.54353

## Sheet: Sup. Fig. 2
Sup Figure 2A			Sup Figure 2B(left)				Sup Figure 2B(right)
Vehicle	MLSA1		BSA	PA200	PA300		BSA	PA200	PA300
1.387	6.593		7.93217	8.13733	8.18617		37.956	7.438	9.855
0.647	4.772		8.35267	8.36583	8.53383		16.782	12.633	3.574
-2.105	5.877		8.287	9.1835	8.07217		15.02	7.581	3.513
2.166	10.599		7.70467	7.93567	8.94567		19.209	11.119	1.089
1.6	15.766		8.17	8.0135	8.293		10.052	9.24	5.717
-2.023	9.416		8.87267	8.58583	8.5355		14.548	9.885	12.567
0.904	10.247		8.9815	8.50067	9.06767		31.574	4.886	0.61
-4.944	4.581		8.73233	8.24133			10.554	5.961
-2.684	17.566		7.41233	8.2295			11.336	20.356
0.943	27.811		7.64567	8.7885			12.285	11.3
0.445			7.12767	8.34283			9.051	3.227
2.636			8.16117	8.5695			11.228	11.456
-0.319			7.78417	8.416			21.722	3.634
-2.362				8.2185				7.981
-1.563				8.18133				16.02
				8.588				10.412
				8.17133				9.383
				8.87033				7.729

## Sheet: Sup. Fig. 3
Sup Figure 3
BSA	PA	CDN	PA+CDN
11.21	6.612	12.61	11.1
16.63	4.56	16.84	11.12
21.46	6.767	13.87	11.34
21.85	6.338	12.38	12.53
13.47	8.907	22.13	12.54
17.97	7.912	27.87	18.14
18.71	8.302		10.11
8.8	2.009		10.12
18.63	2.453		15.7
19.76	5.344		16.5

## Sheet: Sup. Fig. 4
Sup Figure 4B		Sup Figure 4C					Sup Figure 4E
DMSO	RSL3	BSA	3 h	6 h	12 h	24 h	BSA	Veh	CDN	NAC	Fer
1	15.1742	1	1.46844	2.27933	2.58019	4.95468	1	4.95468	3.38684	1.96079	2.36941
1	14.9221	1	1.33573	1.84781	3.35413	4.08763	1	4.08763	2.20505	1.77406	1.63506
1	14.1451	1	1.72589	2.02976	2.70207	4.16812	1	4.16812	2.13152	1.47936	1.33725
